# Supplementary material for: The role of phosphorus in the solid electrolyte interphase of argyrodite solid electrolytes
Source: Nat Commun. 2025 Oct 21;16:9304. doi: 10.1038/s41467-025-64357-3 (PMC12540886; doi:10.1038/s41467-025-64357-3)
Supplement: Supplementary file 3 — Source Data [file 41467_2025_64357_MOESM3_ESM.xlsx]

## Sheet: Figure 1a
		Time	Potential	Current Density
		h	V vs. Li\+(+)/Li	µA cm\+(-2)
		0	2.17048	-15.4518
		5.55555e-08	2.16551	-15.5384
		1.11111e-07	2.15958	-15.5635
		1.66667e-07	2.15563	-15.5587
		2.22222e-07	2.15223	-15.5587
		2.77778e-07	2.14897	-15.5579
		3.33333e-07	2.14578	-15.5522
		3.88889e-07	2.14274	-15.5498
		4.44444e-07	2.13982	-15.5563
		5e-07	2.13694	-15.553
		5.55556e-07	2.13433	-15.5587
		6.11111e-07	2.13162	-15.5465
		6.66667e-07	2.12885	-15.5579
		7.22222e-07	2.12645	-15.5555
		7.77778e-07	2.12402	-15.5587
		8.33333e-07	2.12147	-15.5603
		8.88889e-07	2.11921	-15.5514
		9.44444e-07	2.11681	-15.5611
		1e-06	2.11444	-15.5555
		1.05556e-06	2.11231	-15.5498
		1.11111e-06	2.11005	-15.553
		1.16667e-06	2.10796	-15.5538
		1.22222e-06	2.10565	-15.5611
		1.27778e-06	2.10383	-15.5465
		1.33333e-06	2.10168	-15.5619
		1.38889e-06	2.09975	-15.5522
		1.44444e-06	2.09759	-15.5506
		1.5e-06	2.0957	-15.5611
		1.55556e-06	2.09382	-15.5522
		1.61111e-06	2.09179	-15.5514
		1.66667e-06	2.08996	-15.5563
		1.72222e-06	2.08817	-15.5546
		1.77778e-06	2.08618	-15.5603
		1.83333e-06	2.08441	-15.5392
		1.88889e-06	2.08261	-15.5522
		1.94444e-06	2.08088	-15.5579
		2e-06	2.07906	-15.553
		2.05556e-06	2.07738	-15.5563
		2.11111e-06	2.07586	-15.5563
		2.16667e-06	2.07412	-15.5555
		2.22222e-06	2.07246	-15.5579
		2.27778e-06	2.07095	-15.5538
		2.33333e-06	2.06914	-15.5619
		2.38889e-06	2.06771	-15.5619
		2.44444e-06	2.06601	-15.549
		2.5e-06	2.0646	-15.5571
		2.55556e-06	2.06298	-15.5522
		2.61111e-06	2.06141	-15.5506
		2.66667e-06	2.05996	-15.5563
		2.72222e-06	2.05842	-15.549
		2.77778e-06	2.05706	-15.5571
		2.83333e-06	2.05559	-15.5473
		2.88889e-06	2.05414	-15.5401
		2.94444e-06	2.05275	-15.5619
		3e-06	2.0513	-15.5563
		3.05556e-06	2.04996	-15.5579
		3.11111e-06	2.04859	-15.5627
		3.16667e-06	2.04714	-15.5506
		3.22222e-06	2.04578	-15.5514
		3.27778e-06	2.0445	-15.553
		3.33333e-06	2.04307	-15.5571
		3.38889e-06	2.04176	-15.5611
		3.44444e-06	2.04057	-15.5595
		3.5e-06	2.03939	-15.5587
		3.55556e-06	2.038	-15.5538
		3.61111e-06	2.03683	-15.5465
		3.66667e-06	2.03555	-15.57
		3.72222e-06	2.03437	-15.5635
		3.77778e-06	2.03313	-15.5611
		3.83333e-06	2.03176	-15.5619
		3.88889e-06	2.03054	-15.5579
		3.94444e-06	2.0295	-15.5555
		4e-06	2.02825	-15.5522
		4.05556e-06	2.02699	-15.5611
		4.16667e-06	2.02479	-15.5571
		4.22222e-06	2.02361	-15.553
		4.27778e-06	2.02246	-15.5514
		4.33333e-06	2.02136	-15.5587
		4.38889e-06	2.02025	-15.5635
		4.44444e-06	2.01914	-15.5587
		4.5e-06	2.01796	-15.5538
		4.55556e-06	2.01683	-15.5587
		4.61111e-06	2.01582	-15.5538
		4.66667e-06	2.01481	-15.5635
		4.72222e-06	2.01374	-15.5546
		4.77778e-06	2.01269	-15.553
		4.83333e-06	2.01166	-15.5514
		4.88889e-06	2.01063	-15.5611
		5e-06	2.00863	-15.5546
		5.05556e-06	2.00744	-15.5473
		5.16667e-06	2.00544	-15.5571
		5.27778e-06	2.00368	-15.5587
		5.33333e-06	2.00267	-15.5555
		5.38889e-06	2.00151	-15.5514
		5.5e-06	1.99977	-15.5514
		5.55556e-06	1.99874	-15.5579
		5.66667e-06	1.99687	-15.5522
		5.77778e-06	1.99502	-15.553
		5.88889e-06	1.99319	-15.5571
		5.94444e-06	1.99214	-15.5627
		6.05556e-06	1.99042	-15.5579
		6.16667e-06	1.98865	-15.5563
		6.27778e-06	1.98695	-15.5611
		6.38889e-06	1.98525	-15.5611
		6.5e-06	1.98349	-15.5571
		6.61111e-06	1.9818	-15.5555
		6.72222e-06	1.98017	-15.5538
		6.83333e-06	1.97861	-15.553
		6.94444e-06	1.97691	-15.5619
		7.05556e-06	1.97531	-15.5571
		7.16667e-06	1.97376	-15.5595
		7.27778e-06	1.97224	-15.5563
		7.38889e-06	1.97061	-15.5635
		7.5e-06	1.96905	-15.5619
		7.61111e-06	1.96756	-15.5595
		7.72222e-06	1.96605	-15.5522
		7.83333e-06	1.96451	-15.5579
		7.94444e-06	1.96309	-15.553
		8.05556e-06	1.96172	-15.5611
		8.16667e-06	1.96008	-15.5514
		8.27778e-06	1.95888	-15.5595
		8.38889e-06	1.95733	-15.5498
		8.5e-06	1.95602	-15.553
		8.61111e-06	1.9546	-15.566
		8.72222e-06	1.95321	-15.5595
		8.83333e-06	1.9518	-15.5563
		8.94444e-06	1.95058	-15.5498
		9.05556e-06	1.94909	-15.5587
		9.16667e-06	1.94781	-15.5627
		9.27778e-06	1.94661	-15.5538
		9.38889e-06	1.94516	-15.5563
		9.5e-06	1.94397	-15.5506
		9.61111e-06	1.94277	-15.5538
		9.72222e-06	1.94151	-15.553
		9.83333e-06	1.9402	-15.5603
		9.94444e-06	1.93897	-15.5546
		1.00556e-05	1.93764	-15.5473
		1.01667e-05	1.93651	-15.5644
		1.02778e-05	1.93529	-15.5611
		1.03889e-05	1.93422	-15.5563
		1.05e-05	1.93294	-15.5644
		1.06111e-05	1.9318	-15.5571
		1.07222e-05	1.93067	-15.5587
		1.08333e-05	1.92949	-15.5627
		1.09444e-05	1.92825	-15.5644
		1.11111e-05	1.92659	-15.5611
		1.12222e-05	1.92552	-15.5546
		1.13333e-05	1.92439	-15.5627
		1.14444e-05	1.92323	-15.5619
		1.16111e-05	1.9217	-15.5579
		1.17222e-05	1.92044	-15.5482
		1.18889e-05	1.91903	-15.5587
		1.2e-05	1.91787	-15.5587
		1.21111e-05	1.91678	-15.5611
		1.22778e-05	1.91531	-15.5619
		1.23889e-05	1.91422	-15.5587
		1.25e-05	1.91306	-15.5595
		1.26667e-05	1.9117	-15.5603
		1.28333e-05	1.9101	-15.5546
		1.3e-05	1.90865	-15.5546
		1.31667e-05	1.90733	-15.5571
		1.32778e-05	1.90617	-15.5587
		1.34444e-05	1.90474	-15.5555
		1.36111e-05	1.90335	-15.5514
		1.37778e-05	1.90184	-15.5563
		1.39444e-05	1.90044	-15.5595
		1.41111e-05	1.89901	-15.5522
		1.42778e-05	1.8976	-15.5587
		1.44444e-05	1.89627	-15.5571
		1.46111e-05	1.89499	-15.5546
		1.47222e-05	1.89396	-15.5603
		1.48889e-05	1.89275	-15.5506
		1.5e-05	1.89174	-15.5587
		1.51667e-05	1.89045	-15.5611
		1.53333e-05	1.88922	-15.5587
		1.55e-05	1.88787	-15.5692
		1.56667e-05	1.88653	-15.5652
		1.58333e-05	1.88535	-15.5668
		1.6e-05	1.88413	-15.5603
		1.61667e-05	1.88285	-15.5538
		1.63333e-05	1.88167	-15.5579
		1.65e-05	1.88033	-15.5603
		1.66667e-05	1.87924	-15.5652
		1.68333e-05	1.87795	-15.5579
		1.7e-05	1.87674	-15.5603
		1.71667e-05	1.87552	-15.5563
		1.73333e-05	1.87434	-15.5587
		1.75e-05	1.87316	-15.5611
		1.76667e-05	1.87213	-15.5563
		1.78333e-05	1.871	-15.5563
		1.8e-05	1.86984	-15.5595
		1.81667e-05	1.86867	-15.5619
		1.83333e-05	1.86749	-15.5546
		1.85e-05	1.86642	-15.5587
		1.86667e-05	1.86529	-15.5538
		1.88333e-05	1.86417	-15.5587
		1.9e-05	1.8631	-15.5555
		1.91667e-05	1.86195	-15.5571
		1.93333e-05	1.86094	-15.5579
		1.95556e-05	1.85968	-15.5668
		1.97222e-05	1.85833	-15.5619
		1.99444e-05	1.85711	-15.5579
		2.01111e-05	1.85606	-15.5587
		2.03333e-05	1.85459	-15.5514
		2.05e-05	1.85358	-15.5571
		2.07222e-05	1.8523	-15.5579
		2.08889e-05	1.85123	-15.5538
		2.11111e-05	1.84989	-15.553
		2.13333e-05	1.8486	-15.5652
		2.15e-05	1.84755	-15.553
		2.17222e-05	1.84625	-15.5603
		2.19444e-05	1.84503	-15.5635
		2.21667e-05	1.84365	-15.5595
		2.23889e-05	1.84245	-15.5546
		2.26111e-05	1.84113	-15.5482
		2.28333e-05	1.83993	-15.5522
		2.30556e-05	1.83884	-15.5555
		2.32222e-05	1.83781	-15.5644
		2.34444e-05	1.83661	-15.5611
		2.36667e-05	1.83537	-15.5587
		2.38889e-05	1.83426	-15.5555
		2.40556e-05	1.83318	-15.5587
		2.42778e-05	1.83211	-15.5627
		2.45e-05	1.83096	-15.5538
		2.47222e-05	1.82961	-15.5725
		2.49444e-05	1.8285	-15.5668
		2.51667e-05	1.82743	-15.5611
		2.53889e-05	1.82627	-15.553
		2.56111e-05	1.82522	-15.566
		2.58333e-05	1.82394	-15.5555
		2.60556e-05	1.82291	-15.5652
		2.62778e-05	1.82171	-15.5514
		2.65e-05	1.82052	-15.5611
		2.67778e-05	1.81926	-15.5619
		2.7e-05	1.81814	-15.5595
		2.72778e-05	1.81686	-15.5555
		2.75e-05	1.8157	-15.566
		2.77778e-05	1.81444	-15.5627
		2.8e-05	1.8132	-15.553
		2.82778e-05	1.81201	-15.5635
		2.85e-05	1.81091	-15.5587
		2.87778e-05	1.80963	-15.553
		2.90556e-05	1.80843	-15.553
		2.93333e-05	1.80717	-15.5619
		2.96111e-05	1.80589	-15.5563
		2.98889e-05	1.80459	-15.5619
		3.01667e-05	1.80348	-15.5595
		3.03889e-05	1.80232	-15.5546
		3.06667e-05	1.80131	-15.5579
		3.08889e-05	1.80028	-15.5579
		3.11667e-05	1.79898	-15.5611
		3.14444e-05	1.79772	-15.5563
		3.17222e-05	1.79663	-15.5482
		3.2e-05	1.79547	-15.5627
		3.22222e-05	1.79438	-15.5563
		3.25e-05	1.79325	-15.5563
		3.27778e-05	1.79222	-15.5571
		3.3e-05	1.79119	-15.5563
		3.32778e-05	1.78997	-15.5603
		3.35556e-05	1.78885	-15.5603
		3.38333e-05	1.7878	-15.5571
		3.41111e-05	1.78665	-15.5571
		3.43889e-05	1.78551	-15.5635
		3.46667e-05	1.78432	-15.5465
		3.49444e-05	1.78322	-15.5563
		3.52222e-05	1.78217	-15.5587
		3.55556e-05	1.78106	-15.5555
		3.58333e-05	1.77986	-15.553
		3.61111e-05	1.77873	-15.5644
		3.63889e-05	1.7777	-15.5522
		3.66667e-05	1.77652	-15.5684
		3.7e-05	1.77545	-15.5627
		3.72778e-05	1.77425	-15.5563
		3.76111e-05	1.77305	-15.5587
		3.78889e-05	1.77201	-15.5595
		3.82222e-05	1.7707	-15.5619
		3.85e-05	1.76969	-15.5627
		3.88333e-05	1.76846	-15.5571
		3.91667e-05	1.76738	-15.553
		3.94444e-05	1.76631	-15.5611
		3.97778e-05	1.76505	-15.5627
		4.01111e-05	1.76389	-15.5603
		4.04444e-05	1.76259	-15.5579
		4.07778e-05	1.76144	-15.5611
		4.11667e-05	1.76028	-15.5579
		4.13889e-05	1.75927	-15.5627
		4.17222e-05	1.75822	-15.5619
		4.20556e-05	1.75709	-15.5546
		4.23889e-05	1.75585	-15.5652
		4.27222e-05	1.75484	-15.5555
		4.30556e-05	1.75358	-15.5652
		4.34444e-05	1.75238	-15.5514
		4.37778e-05	1.75123	-15.5587
		4.41111e-05	1.75013	-15.553
		4.44444e-05	1.74906	-15.5538
		4.47778e-05	1.74784	-15.5563
		4.51667e-05	1.7466	-15.5603
		4.55e-05	1.74555	-15.5595
		4.58889e-05	1.74429	-15.5627
		4.62778e-05	1.74301	-15.5652
		4.66667e-05	1.74192	-15.5563
		4.7e-05	1.74074	-15.5579
		4.73889e-05	1.73967	-15.5522
		4.77222e-05	1.73864	-15.553
		4.8e-05	1.73759	-15.5587
		4.83889e-05	1.73658	-15.5611
		4.86667e-05	1.73557	-15.5498
		4.90556e-05	1.73454	-15.5611
		4.93889e-05	1.73331	-15.5668
		4.97778e-05	1.73225	-15.5433
		5.01111e-05	1.73121	-15.5627
		5.05e-05	1.72992	-15.5603
		5.08889e-05	1.72879	-15.5571
		5.12778e-05	1.72767	-15.553
		5.16667e-05	1.72662	-15.5627
		5.20556e-05	1.72553	-15.5587
		5.24444e-05	1.72423	-15.5579
		5.28333e-05	1.7232	-15.549
		5.32222e-05	1.72213	-15.5546
		5.35556e-05	1.72112	-15.5449
		5.39444e-05	1.71999	-15.5619
		5.43333e-05	1.71883	-15.5482
		5.47222e-05	1.7177	-15.5555
		5.51667e-05	1.7165	-15.553
		5.55556e-05	1.71545	-15.566
		5.59444e-05	1.71431	-15.5522
		5.63333e-05	1.71322	-15.5611
		5.67222e-05	1.71215	-15.5571
		5.71111e-05	1.71112	-15.5603
		5.75556e-05	1.71011	-15.5652
		5.78889e-05	1.70906	-15.5587
		5.82778e-05	1.70799	-15.5595
		5.86667e-05	1.70698	-15.5652
		5.90556e-05	1.70595	-15.5571
		5.94444e-05	1.70488	-15.5668
		5.98889e-05	1.70372	-15.5635
		6.03333e-05	1.70253	-15.5546
		6.07778e-05	1.70141	-15.5571
		6.12222e-05	1.70013	-15.5506
		6.17222e-05	1.69893	-15.566
		6.21111e-05	1.69791	-15.5587
		6.25556e-05	1.69683	-15.566
		6.3e-05	1.69572	-15.5514
		6.34444e-05	1.69456	-15.5587
		6.38889e-05	1.69353	-15.5611
		6.42778e-05	1.69248	-15.5563
		6.47222e-05	1.69143	-15.5635
		6.51667e-05	1.69022	-15.5619
		6.56111e-05	1.68917	-15.5595
		6.60556e-05	1.68799	-15.5522
		6.65556e-05	1.68696	-15.5644
		6.69444e-05	1.68587	-15.5546
		6.74444e-05	1.68471	-15.5506
		6.78889e-05	1.6836	-15.5514
		6.83333e-05	1.68248	-15.5595
		6.88333e-05	1.68145	-15.5579
		6.93333e-05	1.68032	-15.5635
		6.97222e-05	1.67931	-15.5603
		7.01667e-05	1.67816	-15.5595
		7.06667e-05	1.67711	-15.5644
		7.11111e-05	1.67606	-15.5668
		7.16111e-05	1.67492	-15.5676
		7.21111e-05	1.6737	-15.5652
		7.26667e-05	1.67255	-15.5473
		7.31111e-05	1.67154	-15.5571
		7.35556e-05	1.67047	-15.5546
		7.41111e-05	1.66929	-15.5555
		7.46111e-05	1.66811	-15.5571
		7.51111e-05	1.66706	-15.5571
		7.56111e-05	1.66595	-15.553
		7.60556e-05	1.66492	-15.553
		7.66111e-05	1.66381	-15.5555
		7.70556e-05	1.6628	-15.5603
		7.75e-05	1.66177	-15.5635
		7.8e-05	1.66063	-15.5506
		7.85556e-05	1.65961	-15.5692
		7.91111e-05	1.65841	-15.5555
		7.96111e-05	1.65729	-15.5579
		8.01667e-05	1.6561	-15.5522
		8.06667e-05	1.65507	-15.5522
		8.11667e-05	1.654	-15.5603
		8.16667e-05	1.65288	-15.566
		8.22222e-05	1.65173	-15.5627
		8.27778e-05	1.65066	-15.5595
		8.32778e-05	1.64965	-15.5546
		8.38333e-05	1.64855	-15.5595
		8.43889e-05	1.64744	-15.5595
		8.49444e-05	1.64624	-15.5482
		8.55556e-05	1.64502	-15.5652
		8.60556e-05	1.64397	-15.5563
		8.66667e-05	1.64292	-15.5611
		8.71667e-05	1.64183	-15.5692
		8.76667e-05	1.64076	-15.5563
		8.82778e-05	1.63962	-15.5563
		8.88333e-05	1.63851	-15.5611
		8.94444e-05	1.63738	-15.5627
		9e-05	1.63635	-15.5684
		9.05e-05	1.63532	-15.5635
		9.11111e-05	1.63425	-15.5619
		9.16667e-05	1.63322	-15.5668
		9.21667e-05	1.63215	-15.5627
		9.27778e-05	1.63112	-15.5644
		9.32222e-05	1.63009	-15.5482
		9.38333e-05	1.62906	-15.5676
		9.43889e-05	1.62797	-15.5579
		9.5e-05	1.62694	-15.5538
		9.55556e-05	1.62589	-15.5482
		9.61111e-05	1.62488	-15.5579
		9.67222e-05	1.62374	-15.5514
		9.73333e-05	1.62267	-15.553
		9.79444e-05	1.62164	-15.553
		9.85e-05	1.62059	-15.5587
		9.90556e-05	1.61946	-15.5603
		9.97222e-05	1.61839	-15.5644
		0.000100333	1.61733	-15.5603
		0.000101	1.61609	-15.5563
		0.000101667	1.61492	-15.5538
		0.000102278	1.61391	-15.5457
		0.000102833	1.61288	-15.5603
		0.0001035	1.61185	-15.5546
		0.000104111	1.61068	-15.5522
		0.000104778	1.60954	-15.5627
		0.000105444	1.60845	-15.5644
		0.000106056	1.60736	-15.5603
		0.000106722	1.60626	-15.5579
		0.000107389	1.60521	-15.5563
		0.000108056	1.60412	-15.5506
		0.000108667	1.60309	-15.5652
		0.000109278	1.60202	-15.5603
		0.000109889	1.60101	-15.5595
		0.000110556	1.59998	-15.5619
		0.000111222	1.59891	-15.5611
		0.000111833	1.59788	-15.5587
		0.000112444	1.59687	-15.5522
		0.000113167	1.59586	-15.5579
		0.000113833	1.59448	-15.5555
		0.000114667	1.59336	-15.5579
		0.000115333	1.59229	-15.5571
		0.000116056	1.59118	-15.5595
		0.000116722	1.59013	-15.5635
		0.000117444	1.58899	-15.5498
		0.000118111	1.58796	-15.5627
		0.000118778	1.58695	-15.5652
		0.000119556	1.5858	-15.5555
		0.000120167	1.58479	-15.5644
		0.000120889	1.58368	-15.5506
		0.000121611	1.58263	-15.5538
		0.000122333	1.58158	-15.5627
		0.000123056	1.58046	-15.5538
		0.000123833	1.57945	-15.5619
		0.0001245	1.57843	-15.5684
		0.000125222	1.57742	-15.5627
		0.000125944	1.57628	-15.5611
		0.000126667	1.57527	-15.5555
		0.000127389	1.5742	-15.5676
		0.000128111	1.57317	-15.5668
		0.000128778	1.57216	-15.5546
		0.000129556	1.57105	-15.5611
		0.000130333	1.57002	-15.5522
		0.000131111	1.5688	-15.5522
		0.000131833	1.56775	-15.5506
		0.000132667	1.56668	-15.5579
		0.000133389	1.56565	-15.5595
		0.000134222	1.56456	-15.5473
		0.000135	1.56351	-15.5522
		0.000135667	1.56248	-15.5465
		0.0001365	1.56143	-15.5595
		0.000137222	1.56042	-15.566
		0.000138	1.55935	-15.5571
		0.000138778	1.5583	-15.5652
		0.000139556	1.55725	-15.5571
		0.000140444	1.55601	-15.5627
		0.000141278	1.55494	-15.5571
		0.000142222	1.55376	-15.5595
		0.000143056	1.55271	-15.5571
		0.000143889	1.55162	-15.5627
		0.000144722	1.55046	-15.5676
		0.000145611	1.54935	-15.549
		0.000146556	1.54826	-15.5587
		0.000147333	1.54721	-15.5587
		0.000148222	1.54603	-15.5603
		0.000149111	1.54494	-15.5644
		0.000149944	1.54384	-15.5611
		0.000150833	1.54282	-15.5563
		0.000151667	1.54178	-15.5579
		0.000152556	1.54065	-15.5546
		0.000153444	1.53962	-15.5514
		0.000154222	1.53861	-15.5563
		0.000155056	1.5375	-15.5668
		0.000156111	1.53641	-15.5611
		0.000157	1.53534	-15.5555
		0.000157889	1.53424	-15.5449
		0.000158833	1.53321	-15.5473
		0.000159611	1.53214	-15.553
		0.0001605	1.53113	-15.5652
		0.000161444	1.53012	-15.5555
		0.000162333	1.52901	-15.5652
		0.000163222	1.52794	-15.5563
		0.000164222	1.52678	-15.566
		0.000165167	1.52576	-15.5571
		0.000166111	1.52475	-15.5473
		0.000166889	1.52374	-15.549
		0.000167833	1.52273	-15.5619
		0.000168833	1.52164	-15.5555
		0.000169722	1.52055	-15.5555
		0.000170833	1.51943	-15.5538
		0.000171778	1.51838	-15.5627
		0.000172722	1.51735	-15.5538
		0.000173722	1.51617	-15.5587
		0.000174778	1.51515	-15.553
		0.000175667	1.51412	-15.5652
		0.000176611	1.51305	-15.5546
		0.000177611	1.51202	-15.5514
		0.000178611	1.51101	-15.5579
		0.000179556	1.51	-15.5603
		0.000180556	1.50899	-15.5595
		0.0001815	1.50794	-15.5611
		0.000182444	1.50687	-15.5627
		0.0001835	1.50582	-15.5579
		0.000184611	1.50473	-15.5579
		0.000185667	1.50367	-15.5563
		0.000186611	1.5026	-15.5546
		0.000187611	1.50157	-15.5571
		0.000188611	1.5005	-15.5522
		0.000189778	1.49943	-15.5668
		0.000190833	1.4984	-15.5644
		0.000191778	1.49739	-15.5538
		0.000192944	1.49634	-15.553
		0.000193944	1.49531	-15.5563
		0.000195056	1.49422	-15.5619
		0.000196222	1.49317	-15.5587
		0.000197167	1.49212	-15.5587
		0.000198278	1.49109	-15.5635
		0.0001995	1.49002	-15.5546
		0.000200556	1.48891	-15.553
		0.000201778	1.48785	-15.5595
		0.000202944	1.48678	-15.5522
		0.000203944	1.48577	-15.5555
		0.000205056	1.48475	-15.5482
		0.000206111	1.48374	-15.5546
		0.000207278	1.48258	-15.5546
		0.000208611	1.48149	-15.5611
		0.000209778	1.4804	-15.5579
		0.000210889	1.47937	-15.5571
		0.000212111	1.4783	-15.5587
		0.000213278	1.4772	-15.5635
		0.000214444	1.47617	-15.5611
		0.000215611	1.47514	-15.553
		0.000216833	1.47399	-15.5644
		0.000218	1.47298	-15.5595
		0.000219278	1.47195	-15.5546
		0.000220444	1.47094	-15.5498
		0.000221667	1.46991	-15.5473
		0.000222778	1.4689	-15.5644
		0.000224111	1.46788	-15.5579
		0.000225278	1.46678	-15.5611
		0.000226389	1.46563	-15.5619
		0.000227833	1.46458	-15.5668
		0.000229111	1.46353	-15.5603
		0.000230278	1.46252	-15.5482
		0.000231556	1.46147	-15.5571
		0.000232944	1.46037	-15.5603
		0.000234222	1.45934	-15.5595
		0.0002355	1.45825	-15.5652
		0.000236889	1.45718	-15.5538
		0.000238056	1.45617	-15.5627
		0.000239444	1.45514	-15.5587
		0.000240722	1.45413	-15.5619
		0.000242	1.4531	-15.5635
		0.000243167	1.45208	-15.5627
		0.000244611	1.45105	-15.5684
		0.000245833	1.45	-15.5465
		0.000247222	1.44899	-15.5603
		0.0002485	1.44794	-15.5644
		0.000249889	1.44691	-15.5571
		0.000251278	1.44588	-15.5506
		0.000252556	1.44487	-15.5563
		0.000254056	1.44378	-15.5563
		0.000255389	1.44273	-15.5555
		0.000256833	1.44172	-15.5563
		0.000258167	1.44063	-15.5555
		0.000259556	1.4396	-15.5506
		0.000260944	1.43855	-15.5595
		0.0002625	1.4375	-15.5652
		0.000263944	1.43636	-15.5603
		0.000265389	1.43527	-15.5579
		0.000266944	1.43413	-15.5684
		0.000268556	1.43306	-15.5571
		0.000270111	1.43195	-15.5538
		0.000271611	1.43092	-15.5619
		0.000272944	1.42989	-15.5571
		0.000274333	1.42882	-15.5506
		0.000276	1.42781	-15.5611
		0.000277389	1.4268	-15.5563
		0.000278722	1.42579	-15.5555
		0.000280389	1.42468	-15.5538
		0.000281889	1.42363	-15.5603
		0.0002835	1.42249	-15.5676
		0.000285111	1.42144	-15.5546
		0.000286556	1.42041	-15.5546
		0.000288167	1.4193	-15.5708
		0.000289722	1.41827	-15.5579
		0.000291444	1.41718	-15.5555
		0.000292944	1.41604	-15.5506
		0.000294667	1.41502	-15.5522
		0.000296278	1.41399	-15.5595
		0.000297833	1.41294	-15.5595
		0.000299389	1.41178	-15.5514
		0.000300944	1.41077	-15.5676
		0.000302556	1.40976	-15.5555
		0.000304222	1.40871	-15.5579
		0.000305833	1.40762	-15.5595
		0.0003075	1.40661	-15.5619
		0.000309167	1.4055	-15.5571
		0.000310778	1.40447	-15.5741
		0.000312389	1.40338	-15.5514
		0.000314111	1.40233	-15.5587
		0.000315889	1.40117	-15.5619
		0.000317556	1.40016	-15.5603
		0.000319056	1.39913	-15.5627
		0.000320889	1.39806	-15.5595
		0.000322611	1.39701	-15.5668
		0.000324333	1.39598	-15.5587
		0.000326	1.39489	-15.5611
		0.000327722	1.39388	-15.5611
		0.000329389	1.39279	-15.5595
		0.000331167	1.39176	-15.5514
		0.000332778	1.39075	-15.5627
		0.000334556	1.3897	-15.5595
		0.000336278	1.38863	-15.5506
		0.000337833	1.38753	-15.5603
		0.000339889	1.38644	-15.5506
		0.000341611	1.38541	-15.5619
		0.000343333	1.38432	-15.5668
		0.000345111	1.38323	-15.5473
		0.000346889	1.38218	-15.5611
		0.000348611	1.38113	-15.5611
		0.000350389	1.38012	-15.5579
		0.000352167	1.37909	-15.5603
		0.000353889	1.37802	-15.5611
		0.000355667	1.37699	-15.5603
		0.000357444	1.37596	-15.5676
		0.000359222	1.37489	-15.5603
		0.000360889	1.37388	-15.5611
		0.000362833	1.37285	-15.5668
		0.000364389	1.37182	-15.5498
		0.000366389	1.37073	-15.5635
		0.000368167	1.36972	-15.5579
		0.00037	1.36871	-15.5652
		0.000371778	1.36768	-15.5498
		0.0003735	1.36667	-15.5676
		0.000375389	1.36554	-15.5571
		0.000377278	1.36443	-15.5563
		0.000379222	1.36342	-15.5546
		0.000380889	1.36237	-15.5603
		0.000382778	1.36136	-15.5603
		0.000384611	1.36027	-15.5579
		0.0003865	1.35926	-15.5498
		0.000388333	1.35825	-15.5579
		0.000390167	1.3572	-15.5587
		0.000391889	1.35615	-15.5595
		0.000393778	1.3551	-15.5635
		0.000395778	1.35409	-15.5538
		0.0003975	1.35304	-15.5652
		0.000399389	1.35201	-15.566
		0.000401167	1.351	-15.553
		0.000403111	1.34991	-15.5603
		0.000405111	1.34882	-15.5644
		0.000407	1.34779	-15.5644
		0.000409056	1.34673	-15.5627
		0.000411	1.34568	-15.5563
		0.000412833	1.34461	-15.5595
		0.000414833	1.34358	-15.5522
		0.000416667	1.34253	-15.5619
		0.000418611	1.34144	-15.5603
		0.000420667	1.34041	-15.5482
		0.000422444	1.33932	-15.5627
		0.000424722	1.33827	-15.5611
		0.0004265	1.33718	-15.553
		0.000428444	1.33617	-15.5579
		0.0004305	1.33516	-15.5579
		0.000432444	1.33415	-15.549
		0.000434167	1.33312	-15.5498
		0.000436167	1.33203	-15.5611
		0.000438333	1.331	-15.5506
		0.000440389	1.32995	-15.5571
		0.000442278	1.32886	-15.5676
		0.000444222	1.32783	-15.5546
		0.000446333	1.32682	-15.5587
		0.000448167	1.32581	-15.5571
		0.000450056	1.32476	-15.5603
		0.000452333	1.32371	-15.5563
		0.000454111	1.3227	-15.5571
		0.000456167	1.32165	-15.5546
		0.000458278	1.32064	-15.5644
		0.000460333	1.31957	-15.5571
		0.000462556	1.31839	-15.5546
		0.000464722	1.31738	-15.5473
		0.000466778	1.31636	-15.5587
		0.000468667	1.31528	-15.5595
		0.000471	1.31423	-15.5652
		0.000473	1.31308	-15.5538
		0.000475444	1.31199	-15.5619
		0.000477556	1.31098	-15.5546
		0.000479556	1.30986	-15.5546
		0.000481778	1.30881	-15.5627
		0.000484	1.30778	-15.5563
		0.000486222	1.30675	-15.5644
		0.000488222	1.30573	-15.5514
		0.000490444	1.3047	-15.5555
		0.0004925	1.30365	-15.553
		0.000494444	1.30262	-15.5555
		0.000496889	1.30161	-15.5563
		0.000498833	1.3006	-15.5635
		0.000501167	1.29949	-15.5652
		0.000503444	1.29846	-15.5595
		0.000505389	1.29741	-15.5708
		0.000507778	1.2964	-15.5635
		0.00051	1.29539	-15.5603
		0.000512056	1.29438	-15.5627
		0.000514389	1.29335	-15.553
		0.000516611	1.29234	-15.5579
		0.000518722	1.29131	-15.5514
		0.000521	1.29026	-15.5538
		0.000523222	1.28921	-15.5603
		0.000525722	1.28816	-15.5579
		0.000527833	1.28715	-15.5579
		0.000530111	1.28614	-15.5708
		0.000532556	1.28507	-15.5465
		0.000535056	1.28406	-15.5522
		0.000537056	1.28295	-15.5652
		0.000539667	1.28188	-15.5652
		0.000542111	1.28077	-15.5546
		0.000544556	1.27974	-15.5555
		0.000546944	1.27873	-15.5668
		0.000549389	1.27763	-15.5611
		0.000551889	1.27661	-15.5579
		0.000554222	1.27555	-15.5635
		0.000556778	1.27451	-15.5563
		0.000559167	1.27348	-15.5627
		0.000561333	1.27247	-15.5603
		0.000564056	1.27142	-15.5611
		0.000566278	1.27039	-15.5611
		0.000569	1.26938	-15.5627
		0.000571056	1.26835	-15.5644
		0.000573833	1.26734	-15.5579
		0.000576222	1.26631	-15.5563
		0.000578778	1.26524	-15.5635
		0.000581222	1.26421	-15.5619
		0.000583778	1.26316	-15.5611
		0.000586333	1.26211	-15.5571
		0.000588833	1.26102	-15.5563
		0.000591778	1.26001	-15.5611
		0.000594167	1.25898	-15.5538
		0.000596889	1.25797	-15.566
		0.000599167	1.25696	-15.5587
		0.000601833	1.25589	-15.5611
		0.000604833	1.25478	-15.5579
		0.000607444	1.25377	-15.5571
		0.00061	1.25276	-15.5538
		0.000612833	1.25175	-15.5603
		0.000615444	1.25072	-15.553
		0.000618222	1.24971	-15.5603
		0.000620333	1.24869	-15.5555
		0.000623111	1.24766	-15.5676
		0.000626111	1.24661	-15.5555
		0.000629056	1.24545	-15.5538
		0.000631944	1.24436	-15.5571
		0.000634889	1.24331	-15.5571
		0.000637667	1.24226	-15.5538
		0.000640278	1.24125	-15.5676
		0.000643167	1.24018	-15.5506
		0.000646278	1.23913	-15.5587
		0.000648889	1.23805	-15.5571
		0.000652111	1.237	-15.5619
		0.000654778	1.23591	-15.5571
		0.000657611	1.2349	-15.553
		0.000660611	1.23383	-15.5587
		0.000663556	1.23276	-15.5571
		0.000666444	1.23173	-15.5579
		0.000669556	1.23064	-15.5587
		0.000672667	1.22955	-15.5619
		0.000675667	1.22852	-15.5668
		0.000678722	1.22744	-15.5563
		0.000681444	1.22639	-15.5522
		0.000684778	1.22534	-15.5579
		0.0006875	1.22423	-15.5652
		0.000690833	1.22316	-15.5563
		0.000694	1.22215	-15.5563
		0.000696889	1.22114	-15.5587
		0.000700056	1.22005	-15.5635
		0.000703056	1.21893	-15.5563
		0.000706222	1.21791	-15.5611
		0.000709389	1.21688	-15.57
		0.000712278	1.21585	-15.5546
		0.000715722	1.21482	-15.5538
		0.000718833	1.21379	-15.5644
		0.000721556	1.21276	-15.5652
		0.000724722	1.21169	-15.5595
		0.000728111	1.21068	-15.5595
		0.000731111	1.20967	-15.5595
		0.000734333	1.20864	-15.5595
		0.000737722	1.20763	-15.5611
		0.000740778	1.20662	-15.5506
		0.000743722	1.20561	-15.5676
		0.000746944	1.20456	-15.5603
		0.000750389	1.20349	-15.5587
		0.000753722	1.20234	-15.5522
		0.000757167	1.20129	-15.566
		0.000760833	1.20028	-15.5546
		0.000764111	1.19915	-15.5546
		0.000767667	1.19811	-15.5619
		0.000770389	1.19709	-15.5627
		0.000774444	1.19604	-15.5538
		0.000777611	1.19494	-15.5595
		0.000781278	1.19393	-15.5644
		0.0007845	1.1929	-15.5563
		0.000788111	1.19183	-15.5522
		0.000791389	1.19082	-15.5627
		0.000795167	1.18975	-15.5538
		0.000798778	1.1887	-15.5546
		0.000802167	1.18769	-15.5611
		0.000805556	1.18667	-15.5546
		0.000808944	1.18562	-15.5579
		0.0008125	1.18459	-15.5676
		0.000815889	1.18349	-15.5644
		0.000820056	1.18246	-15.5627
		0.000823333	1.18143	-15.5635
		0.000826556	1.1804	-15.5522
		0.000830611	1.17937	-15.5555
		0.000834111	1.17832	-15.5595
		0.000838056	1.1773	-15.5506
		0.0008415	1.17626	-15.5571
		0.000845444	1.17519	-15.5587
		0.000849111	1.17416	-15.5546
		0.000852944	1.17314	-15.5579
		0.000856444	1.17213	-15.5692
		0.000859667	1.17112	-15.5555
		0.000863611	1.17005	-15.5627
		0.000867444	1.169	-15.5579
		0.000871389	1.16797	-15.5619
		0.000875111	1.16696	-15.553
		0.000878778	1.16595	-15.5563
		0.0008825	1.16488	-15.5563
		0.000886167	1.16387	-15.5595
		0.000890444	1.16284	-15.5555
		0.000894056	1.16181	-15.5587
		0.000897833	1.1608	-15.5619
		0.000901722	1.15977	-15.566
		0.000905389	1.15874	-15.5522
		0.000909667	1.15773	-15.5652
		0.000913722	1.15669	-15.5587
		0.000917389	1.15563	-15.5563
		0.000921278	1.15461	-15.5546
		0.000925333	1.1536	-15.5587
		0.000929444	1.15259	-15.549
		0.000933556	1.15154	-15.5644
		0.000937889	1.15051	-15.5587
		0.000942278	1.14944	-15.5635
		0.000946056	1.14841	-15.5635
		0.000950444	1.1474	-15.5603
		0.000954556	1.14639	-15.5522
		0.000958278	1.14536	-15.5595
		0.000962833	1.14433	-15.5555
		0.000966667	1.14332	-15.5595
		0.000970944	1.14231	-15.5563
		0.000975111	1.14129	-15.5571
		0.000979167	1.14021	-15.5546
		0.000983722	1.13914	-15.5579
		0.000988111	1.13803	-15.5555
		0.000992333	1.13698	-15.5611
		0.000996778	1.13591	-15.5571
		0.001	1.13477	-15.5603
		0.00101	1.13376	-15.5603
		0.00101	1.13275	-15.5684
		0.00101	1.13162	-15.5546
		0.00102	1.13061	-15.5627
		0.00102	1.12952	-15.5627
		0.00103	1.12847	-15.5555
		0.00103	1.12746	-15.5627
		0.00104	1.12643	-15.5498
		0.00104	1.12542	-15.5555
		0.00105	1.12437	-15.5563
		0.00105	1.12336	-15.5522
		0.00106	1.12229	-15.5433
		0.00106	1.12128	-15.5595
		0.00106	1.12025	-15.5611
		0.00107	1.11923	-15.5579
		0.00107	1.11811	-15.5644
		0.00108	1.11706	-15.5555
		0.00108	1.11605	-15.566
		0.00109	1.11502	-15.5555
		0.00109	1.11395	-15.5538
		0.0011	1.11286	-15.5563
		0.0011	1.11185	-15.5603
		0.00111	1.11082	-15.5619
		0.00111	1.10975	-15.5579
		0.00112	1.10874	-15.5603
		0.00112	1.10773	-15.5555
		0.00113	1.10672	-15.5579
		0.00113	1.1057	-15.5579
		0.00114	1.10469	-15.5684
		0.00114	1.10366	-15.5611
		0.00114	1.10265	-15.5571
		0.00115	1.10164	-15.5644
		0.00115	1.10059	-15.5546
		0.00116	1.09958	-15.5595
		0.00116	1.09857	-15.5546
		0.00117	1.09756	-15.5555
		0.00117	1.09654	-15.5627
		0.00118	1.09549	-15.5644
		0.00118	1.09431	-15.5603
		0.00119	1.0933	-15.5571
		0.0012	1.09225	-15.5692
		0.0012	1.0912	-15.5635
		0.00121	1.09019	-15.5635
		0.00121	1.08918	-15.5514
		0.00122	1.08815	-15.5546
		0.00122	1.08712	-15.5635
		0.00123	1.08611	-15.5668
		0.00123	1.08509	-15.5563
		0.00124	1.08403	-15.5571
		0.00124	1.08301	-15.5652
		0.00125	1.08196	-15.5482
		0.00125	1.08095	-15.5522
		0.00126	1.07988	-15.5514
		0.00126	1.07887	-15.5538
		0.00127	1.07782	-15.5627
		0.00127	1.07676	-15.5587
		0.00128	1.07574	-15.5676
		0.00129	1.07471	-15.5692
		0.00129	1.0737	-15.5644
		0.0013	1.07269	-15.5571
		0.0013	1.07168	-15.5595
		0.00131	1.07061	-15.5635
		0.00131	1.06952	-15.5619
		0.00132	1.06851	-15.5619
		0.00133	1.06748	-15.553
		0.00133	1.06647	-15.5627
		0.00134	1.06536	-15.5595
		0.00134	1.06429	-15.5555
		0.00135	1.06326	-15.5668
		0.00135	1.06225	-15.5571
		0.00136	1.06122	-15.5619
		0.00137	1.06021	-15.5611
		0.00137	1.0592	-15.5627
		0.00138	1.05817	-15.5692
		0.00138	1.0571	-15.5555
		0.00139	1.05607	-15.5595
		0.0014	1.05504	-15.5595
		0.0014	1.05393	-15.5514
		0.00141	1.0529	-15.5619
		0.00141	1.05178	-15.5595
		0.00142	1.05071	-15.5579
		0.00143	1.04968	-15.5587
		0.00143	1.04866	-15.5538
		0.00144	1.04765	-15.553
		0.00145	1.0466	-15.5587
		0.00145	1.04557	-15.5619
		0.00146	1.04456	-15.5619
		0.00146	1.04355	-15.5619
		0.00147	1.04254	-15.5627
		0.00148	1.04153	-15.5627
		0.00148	1.04052	-15.5482
		0.00149	1.03949	-15.5579
		0.0015	1.03847	-15.5595
		0.0015	1.03741	-15.5514
		0.00151	1.03639	-15.5563
		0.00151	1.03533	-15.5595
		0.00152	1.03431	-15.5555
		0.00153	1.03326	-15.5603
		0.00153	1.0322	-15.5514
		0.00154	1.03118	-15.5571
		0.00155	1.03013	-15.5571
		0.00155	1.02912	-15.5603
		0.00156	1.02811	-15.5538
		0.00157	1.0271	-15.5619
		0.00157	1.02605	-15.5627
		0.00158	1.025	-15.5571
		0.00159	1.02399	-15.5555
		0.00159	1.02296	-15.5579
		0.0016	1.02195	-15.5595
		0.00161	1.02094	-15.5716
		0.00162	1.01985	-15.5676
		0.00162	1.01882	-15.5563
		0.00163	1.01777	-15.566
		0.00164	1.01676	-15.5627
		0.00164	1.01573	-15.5498
		0.00165	1.01472	-15.549
		0.00166	1.01368	-15.5668
		0.00166	1.01267	-15.5546
		0.00167	1.01166	-15.5619
		0.00168	1.01065	-15.5611
		0.00169	1.00962	-15.5644
		0.00169	1.00857	-15.5644
		0.0017	1.00754	-15.5555
		0.00171	1.00653	-15.5563
		0.00172	1.00552	-15.549
		0.00172	1.00447	-15.5587
		0.00173	1.00344	-15.5498
		0.00174	1.00241	-15.5627
		0.00175	1.0014	-15.5546
		0.00175	1.00038	-15.5587
		0.00176	0.99935	-15.5611
		0.00177	0.99834	-15.5684
		0.00178	0.99727	-15.5611
		0.00178	0.99626	-15.5603
		0.00179	0.99523	-15.5571
		0.0018	0.99416	-15.549
		0.00181	0.99309	-15.5563
		0.00181	0.99208	-15.5619
		0.00182	0.99107	-15.5644
		0.00183	0.99006	-15.5644
		0.00184	0.98905	-15.5652
		0.00185	0.98804	-15.5563
		0.00185	0.98701	-15.5676
		0.00186	0.986	-15.5579
		0.00187	0.98496	-15.57
		0.00188	0.9839	-15.553
		0.00189	0.98285	-15.5757
		0.00189	0.98184	-15.5563
		0.0019	0.98082	-15.5571
		0.00191	0.97981	-15.5571
		0.00192	0.97878	-15.5506
		0.00193	0.97777	-15.5668
		0.00194	0.97674	-15.5587
		0.00194	0.97571	-15.5538
		0.00195	0.97468	-15.5579
		0.00196	0.97367	-15.5571
		0.00197	0.97264	-15.5603
		0.00198	0.97159	-15.5692
		0.00199	0.97054	-15.553
		0.002	0.96949	-15.5684
		0.002	0.96848	-15.5579
		0.00201	0.96747	-15.5555
		0.00202	0.96645	-15.5619
		0.00203	0.96542	-15.549
		0.00204	0.96441	-15.5603
		0.00205	0.9634	-15.5571
		0.00206	0.96239	-15.5538
		0.00206	0.96134	-15.5603
		0.00207	0.96031	-15.5571
		0.00208	0.9593	-15.5555
		0.00209	0.95825	-15.5546
		0.0021	0.95718	-15.5676
		0.00211	0.95617	-15.5571
		0.00212	0.95514	-15.5546
		0.00213	0.95409	-15.5611
		0.00214	0.95308	-15.5603
		0.00215	0.95207	-15.5611
		0.00216	0.95096	-15.5587
		0.00217	0.94995	-15.5555
		0.00218	0.94894	-15.5611
		0.00218	0.94792	-15.5587
		0.00219	0.94691	-15.5619
		0.0022	0.94588	-15.5538
		0.00221	0.94483	-15.5603
		0.00222	0.9438	-15.5595
		0.00223	0.94271	-15.5619
		0.00224	0.9417	-15.5546
		0.00225	0.94067	-15.5555
		0.00226	0.93964	-15.5579
		0.00227	0.93861	-15.5587
		0.00228	0.93756	-15.5644
		0.00229	0.93655	-15.5644
		0.0023	0.93554	-15.5619
		0.00231	0.93453	-15.5619
		0.00232	0.93348	-15.5692
		0.00233	0.93237	-15.5627
		0.00234	0.93132	-15.5644
		0.00236	0.93031	-15.5635
		0.00237	0.92928	-15.5579
		0.00238	0.92827	-15.5644
		0.00239	0.92726	-15.5619
		0.0024	0.92625	-15.5571
		0.00241	0.92522	-15.5563
		0.00242	0.92417	-15.5571
		0.00243	0.92315	-15.566
		0.00244	0.92212	-15.5652
		0.00245	0.92107	-15.5644
		0.00246	0.92006	-15.5684
		0.00247	0.91905	-15.5514
		0.00248	0.91804	-15.5587
		0.00249	0.91703	-15.5555
		0.0025	0.91602	-15.5514
		0.00251	0.91487	-15.5595
		0.00253	0.91382	-15.566
		0.00254	0.91275	-15.5635
		0.00255	0.91172	-15.5603
		0.00256	0.91071	-15.5619
		0.00257	0.9097	-15.5587
		0.00258	0.90865	-15.57
		0.0026	0.90764	-15.5579
		0.00261	0.90655	-15.553
		0.00262	0.90554	-15.5627
		0.00263	0.90449	-15.5611
		0.00264	0.90346	-15.5522
		0.00265	0.90245	-15.5538
		0.00267	0.90144	-15.5595
		0.00268	0.90043	-15.5619
		0.00269	0.89941	-15.5619
		0.0027	0.89831	-15.5619
		0.00272	0.8973	-15.5619
		0.00273	0.89628	-15.5579
		0.00274	0.89527	-15.5644
		0.00275	0.89426	-15.5627
		0.00276	0.89325	-15.5587
		0.00278	0.89224	-15.5627
		0.00279	0.89123	-15.5546
		0.0028	0.89022	-15.5587
		0.00281	0.88921	-15.553
		0.00282	0.88819	-15.5635
		0.00284	0.88718	-15.5635
		0.00285	0.88613	-15.5482
		0.00286	0.88512	-15.5627
		0.00287	0.88405	-15.5595
		0.00289	0.88304	-15.5652
		0.0029	0.88201	-15.5644
		0.00291	0.881	-15.5587
		0.00293	0.87995	-15.5627
		0.00294	0.87894	-15.5571
		0.00295	0.87787	-15.5635
		0.00297	0.8768	-15.5522
		0.00298	0.87569	-15.57
		0.003	0.87464	-15.5676
		0.00301	0.87359	-15.566
		0.00303	0.87258	-15.5571
		0.00304	0.87155	-15.5498
		0.00305	0.87052	-15.5538
		0.00307	0.86947	-15.5571
		0.00308	0.86839	-15.5538
		0.0031	0.86737	-15.5587
		0.00311	0.86634	-15.5579
		0.00312	0.86533	-15.5587
		0.00314	0.8643	-15.5635
		0.00315	0.86325	-15.5603
		0.00317	0.86224	-15.553
		0.00318	0.86123	-15.5603
		0.0032	0.86022	-15.5563
		0.00321	0.85917	-15.5587
		0.00323	0.85814	-15.5635
		0.00324	0.85709	-15.5619
		0.00326	0.85606	-15.5546
		0.00327	0.85503	-15.5603
		0.00329	0.85402	-15.5498
		0.0033	0.853	-15.553
		0.00332	0.85199	-15.5619
		0.00333	0.85096	-15.5635
		0.00335	0.84995	-15.5619
		0.00336	0.84892	-15.5571
		0.00338	0.84791	-15.5522
		0.00339	0.8469	-15.5538
		0.00341	0.84585	-15.5563
		0.00343	0.84484	-15.5635
		0.00344	0.84379	-15.5619
		0.00346	0.84278	-15.566
		0.00347	0.84175	-15.5644
		0.00349	0.84071	-15.5579
		0.00351	0.83968	-15.5619
		0.00352	0.83865	-15.5611
		0.00354	0.83762	-15.5563
		0.00355	0.83657	-15.5611
		0.00357	0.83547	-15.5619
		0.00359	0.83444	-15.5635
		0.00361	0.83342	-15.5579
		0.00362	0.83239	-15.5571
		0.00364	0.83138	-15.5635
		0.00366	0.83033	-15.5644
		0.00368	0.8293	-15.5627
		0.00369	0.82829	-15.5506
		0.00371	0.82726	-15.5563
		0.00373	0.82623	-15.5546
		0.00375	0.82518	-15.5619
		0.00376	0.82417	-15.5652
		0.00378	0.82314	-15.5603
		0.0038	0.82209	-15.5635
		0.00382	0.82106	-15.5619
		0.00383	0.82003	-15.5579
		0.00385	0.819	-15.5668
		0.00387	0.81799	-15.5635
		0.00389	0.81696	-15.5587
		0.00391	0.81593	-15.5676
		0.00393	0.81491	-15.549
		0.00395	0.8139	-15.5506
		0.00397	0.81281	-15.5595
		0.00399	0.81178	-15.5603
		0.004	0.81077	-15.5555
		0.00402	0.80976	-15.5692
		0.00404	0.80875	-15.5595
		0.00406	0.80768	-15.5579
		0.00408	0.80661	-15.5635
		0.00411	0.80558	-15.5514
		0.00413	0.80457	-15.5563
		0.00414	0.80354	-15.5611
		0.00416	0.80253	-15.5652
		0.00418	0.80142	-15.5692
		0.00421	0.80041	-15.5563
		0.00423	0.7994	-15.5579
		0.00425	0.79839	-15.5619
		0.00427	0.79736	-15.5619
		0.00429	0.79629	-15.5579
		0.00431	0.79526	-15.5579
		0.00433	0.79425	-15.5522
		0.00436	0.7932	-15.5546
		0.00438	0.79215	-15.5635
		0.0044	0.79108	-15.5563
		0.00442	0.79005	-15.5465
		0.00444	0.78904	-15.5627
		0.00447	0.78803	-15.5635
		0.00449	0.78701	-15.5538
		0.00451	0.786	-15.5619
		0.00453	0.78495	-15.5563
		0.00455	0.78394	-15.5563
		0.00458	0.78291	-15.5538
		0.0046	0.7819	-15.5611
		0.00462	0.78085	-15.5522
		0.00464	0.7798	-15.5668
		0.00467	0.77879	-15.5587
		0.00469	0.77776	-15.5619
		0.00472	0.77673	-15.5587
		0.00474	0.7757	-15.5546
		0.00476	0.77469	-15.5603
		0.00479	0.77368	-15.5587
		0.00481	0.77264	-15.5603
		0.00483	0.77163	-15.5595
		0.00486	0.77062	-15.5716
		0.00488	0.76961	-15.5708
		0.00491	0.7686	-15.5619
		0.00493	0.76759	-15.5579
		0.00496	0.76652	-15.5579
		0.00499	0.76551	-15.5498
		0.00501	0.7645	-15.5546
		0.00504	0.76347	-15.5587
		0.00506	0.76244	-15.5595
		0.00509	0.76142	-15.5668
		0.00511	0.76039	-15.5538
		0.00514	0.75938	-15.5595
		0.00517	0.75829	-15.5546
		0.00519	0.75726	-15.5457
		0.00522	0.75625	-15.5449
		0.00525	0.75524	-15.5619
		0.00528	0.75421	-15.5644
		0.0053	0.7532	-15.5579
		0.00533	0.75217	-15.5595
		0.00536	0.75116	-15.5627
		0.00539	0.75013	-15.5619
		0.00542	0.74904	-15.5546
		0.00545	0.74803	-15.553
		0.00547	0.74702	-15.5611
		0.0055	0.74597	-15.5587
		0.00553	0.74495	-15.5644
		0.00556	0.74392	-15.5627
		0.00559	0.74289	-15.5546
		0.00562	0.74186	-15.5587
		0.00565	0.74081	-15.5579
		0.00569	0.7398	-15.5676
		0.00572	0.73877	-15.5635
		0.00575	0.73772	-15.5652
		0.00578	0.73671	-15.5587
		0.00582	0.73566	-15.5627
		0.00585	0.73455	-15.5652
		0.00588	0.73349	-15.5579
		0.00591	0.73247	-15.5538
		0.00594	0.73146	-15.5619
		0.00597	0.73043	-15.5595
		0.00601	0.72942	-15.5619
		0.00604	0.72839	-15.5619
		0.00607	0.72738	-15.5595
		0.0061	0.72637	-15.5692
		0.00614	0.72528	-15.5611
		0.00617	0.72427	-15.5555
		0.00621	0.72324	-15.5619
		0.00624	0.72219	-15.5595
		0.00628	0.72116	-15.5514
		0.00631	0.72013	-15.5627
		0.00635	0.71912	-15.5538
		0.00638	0.7181	-15.5603
		0.00642	0.71707	-15.5716
		0.00646	0.71606	-15.5595
		0.00649	0.71505	-15.5611
		0.00653	0.71404	-15.5522
		0.00656	0.71301	-15.5579
		0.0066	0.71196	-15.566
		0.00664	0.71095	-15.5587
		0.00668	0.70994	-15.5555
		0.00672	0.70893	-15.5603
		0.00675	0.70791	-15.566
		0.00679	0.70688	-15.5635
		0.00683	0.70585	-15.5627
		0.00687	0.70484	-15.5506
		0.00691	0.70383	-15.5498
		0.00695	0.7028	-15.549
		0.00699	0.70177	-15.5579
		0.00703	0.70076	-15.553
		0.00707	0.69973	-15.5555
		0.00711	0.6987	-15.5733
		0.00715	0.69767	-15.5619
		0.00719	0.69664	-15.5627
		0.00724	0.69561	-15.5563
		0.00728	0.69459	-15.5587
		0.00732	0.69356	-15.5619
		0.00736	0.69255	-15.5587
		0.00741	0.69152	-15.5571
		0.00745	0.69051	-15.5611
		0.0075	0.6895	-15.5644
		0.00754	0.68849	-15.5579
		0.00759	0.68746	-15.5563
		0.00763	0.68643	-15.5514
		0.00768	0.6854	-15.5611
		0.00772	0.68437	-15.5571
		0.00777	0.68335	-15.5611
		0.00782	0.6823	-15.566
		0.00787	0.68127	-15.5644
		0.00792	0.68024	-15.5635
		0.00796	0.67919	-15.5619
		0.00801	0.67814	-15.5627
		0.00806	0.67713	-15.5571
		0.00811	0.6761	-15.5571
		0.00816	0.67509	-15.5627
		0.0082	0.67408	-15.5595
		0.00826	0.67307	-15.5668
		0.00831	0.67202	-15.5587
		0.00836	0.67097	-15.5498
		0.00841	0.66992	-15.5579
		0.00846	0.66891	-15.5644
		0.00851	0.66784	-15.5587
		0.00856	0.66681	-15.5498
		0.00862	0.66578	-15.5627
		0.00867	0.66473	-15.5668
		0.00873	0.66372	-15.5587
		0.00878	0.66271	-15.5652
		0.00883	0.66168	-15.5571
		0.00889	0.66066	-15.5587
		0.00895	0.65961	-15.5595
		0.009	0.6586	-15.5579
		0.00906	0.65757	-15.5684
		0.00912	0.65656	-15.5644
		0.00917	0.65555	-15.5571
		0.00923	0.65452	-15.5668
		0.00929	0.65349	-15.5627
		0.00935	0.65248	-15.5595
		0.0094	0.65143	-15.5603
		0.00946	0.6504	-15.5708
		0.00952	0.64939	-15.5627
		0.00958	0.64832	-15.5652
		0.00965	0.64731	-15.5579
		0.00971	0.64628	-15.5652
		0.00977	0.64526	-15.5676
		0.00983	0.64421	-15.5668
		0.00989	0.6432	-15.5546
		0.00995	0.64219	-15.5538
		0.01001	0.64114	-15.5627
		0.01008	0.64011	-15.5611
		0.01014	0.6391	-15.5635
		0.01021	0.63805	-15.5506
		0.01028	0.637	-15.5635
		0.01034	0.63597	-15.5579
		0.01041	0.63492	-15.5587
		0.01048	0.63391	-15.5676
		0.01055	0.63288	-15.5571
		0.01062	0.63185	-15.5619
		0.01069	0.63082	-15.5652
		0.01076	0.62981	-15.5627
		0.01082	0.62878	-15.57
		0.01089	0.62776	-15.5555
		0.01096	0.62675	-15.5676
		0.01103	0.62572	-15.5555
		0.01111	0.62469	-15.5506
		0.01118	0.62366	-15.5652
		0.01125	0.62263	-15.5555
		0.01133	0.6216	-15.5684
		0.0114	0.62059	-15.5652
		0.01148	0.61958	-15.5595
		0.01155	0.61851	-15.5498
		0.01163	0.6175	-15.5692
		0.01171	0.61649	-15.5635
		0.01178	0.61546	-15.5546
		0.01186	0.61444	-15.566
		0.01193	0.61338	-15.5571
		0.01201	0.61236	-15.5603
		0.01209	0.61135	-15.5684
		0.01217	0.6103	-15.5644
		0.01225	0.60929	-15.5603
		0.01233	0.60828	-15.5611
		0.01241	0.60727	-15.5619
		0.01249	0.60626	-15.5652
		0.01257	0.60521	-15.5563
		0.01266	0.60416	-15.5708
		0.01275	0.60313	-15.5635
		0.01283	0.60208	-15.5668
		0.01292	0.60105	-15.5579
		0.01301	0.60004	-15.5611
		0.01309	0.59901	-15.5506
		0.01318	0.59799	-15.5635
		0.01326	0.59698	-15.5652
		0.01335	0.59593	-15.5595
		0.01344	0.5949	-15.5473
		0.01353	0.59387	-15.5538
		0.01362	0.59286	-15.5555
		0.0137	0.59185	-15.5644
		0.01379	0.59082	-15.5603
		0.01388	0.58981	-15.5546
		0.01397	0.5888	-15.5644
		0.01407	0.58779	-15.5538
		0.01415	0.58677	-15.5644
		0.01424	0.58576	-15.5627
		0.01433	0.58473	-15.5644
		0.01443	0.58372	-15.5555
		0.01452	0.58271	-15.5668
		0.01461	0.5817	-15.5684
		0.01472	0.58069	-15.5676
		0.01482	0.57968	-15.5684
		0.01494	0.57864	-15.5644
		0.01508	0.57759	-15.553
		0.01524	0.57658	-15.5684
		0.01539	0.57555	-15.5644
		0.01554	0.57454	-15.5587
		0.01569	0.57353	-15.5563
		0.01584	0.57252	-15.5725
		0.01604	0.57151	-15.5579
		0.01631	0.57093	-15.5619
		0.01659	0.57013	-15.553
		0.01687	0.56956	-15.5571
		0.01715	0.56901	-15.5652
		0.01732	0.568	-15.5587
		0.01746	0.56698	-15.5579
		0.01757	0.56597	-15.5514
		0.01769	0.56496	-15.5716
		0.01781	0.56389	-15.5684
		0.01794	0.56286	-15.5692
		0.01806	0.56185	-15.5765
		0.01816	0.56078	-15.5595
		0.01826	0.55973	-15.5765
		0.01835	0.55872	-15.5563
		0.01844	0.55771	-15.5538
		0.01853	0.5567	-15.5595
		0.0186	0.55569	-15.553
		0.01868	0.55468	-15.5619
		0.01877	0.55363	-15.5635
		0.01884	0.55262	-15.5571
		0.01891	0.55157	-15.5603
		0.01898	0.55052	-15.5603
		0.01905	0.5495	-15.5563
		0.01913	0.54849	-15.5627
		0.0192	0.54744	-15.5579
		0.01928	0.54641	-15.5546
		0.01934	0.5454	-15.5619
		0.01941	0.54429	-15.5676
		0.01948	0.54328	-15.5603
		0.01955	0.54227	-15.5538
		0.01963	0.54124	-15.5563
		0.01971	0.54023	-15.5538
		0.01979	0.53918	-15.5627
		0.01988	0.53813	-15.5579
		0.01998	0.53712	-15.566
		0.02009	0.53609	-15.5749
		0.02017	0.53508	-15.5555
		0.02025	0.53405	-15.5555
		0.02033	0.533	-15.5603
		0.02041	0.53199	-15.5595
		0.02052	0.53096	-15.5627
		0.0206	0.52987	-15.5538
		0.02069	0.52886	-15.5522
		0.02079	0.52785	-15.5482
		0.02089	0.52681	-15.5522
		0.02106	0.5258	-15.5587
		0.02118	0.52477	-15.57
		0.02127	0.52376	-15.5498
		0.02137	0.52275	-15.5514
		0.02146	0.5217	-15.5579
		0.02158	0.52069	-15.5611
		0.02167	0.51968	-15.5595
		0.02177	0.51865	-15.5652
		0.02187	0.51764	-15.5546
		0.02199	0.51662	-15.5652
		0.02214	0.51561	-15.5619
		0.02224	0.5146	-15.5652
		0.02236	0.51357	-15.5579
		0.02247	0.51256	-15.5571
		0.02256	0.51155	-15.5595
		0.0227	0.51054	-15.5563
		0.02283	0.50953	-15.5676
		0.02292	0.50849	-15.5644
		0.02302	0.50748	-15.549
		0.02312	0.50647	-15.5514
		0.02323	0.50546	-15.5668
		0.02334	0.50445	-15.5676
		0.02346	0.50344	-15.553
		0.02357	0.50243	-15.5635
		0.02369	0.50141	-15.5579
		0.02382	0.50038	-15.5684
		0.02394	0.49937	-15.5563
		0.02405	0.49836	-15.5603
		0.02416	0.49731	-15.5563
		0.02428	0.49628	-15.5611
		0.02439	0.49527	-15.5571
		0.0245	0.49424	-15.5595
		0.0246	0.49323	-15.5652
		0.02472	0.4922	-15.5635
		0.02483	0.49117	-15.553
		0.02495	0.49014	-15.5555
		0.02506	0.48913	-15.5603
		0.02518	0.48811	-15.5644
		0.0253	0.4871	-15.5619
		0.02542	0.48607	-15.5627
		0.02554	0.48502	-15.5603
		0.02566	0.48401	-15.5684
		0.02578	0.48294	-15.5571
		0.0259	0.48193	-15.5627
		0.02601	0.48092	-15.5579
		0.02613	0.47991	-15.5619
		0.02624	0.4789	-15.5627
		0.02636	0.47785	-15.5644
		0.02648	0.47684	-15.5587
		0.02659	0.47581	-15.566
		0.0267	0.47479	-15.5627
		0.02682	0.47378	-15.5684
		0.02693	0.47277	-15.5563
		0.02706	0.47176	-15.5579
		0.02717	0.47075	-15.5563
		0.0273	0.46974	-15.5611
		0.02741	0.46871	-15.5692
		0.02753	0.46764	-15.5603
		0.02766	0.46661	-15.5627
		0.02778	0.46558	-15.566
		0.0279	0.46457	-15.5619
		0.02801	0.46355	-15.5644
		0.02813	0.46254	-15.5611
		0.02825	0.46153	-15.5627
		0.02837	0.46052	-15.5619
		0.02849	0.45951	-15.553
		0.02861	0.45846	-15.5595
		0.02874	0.45743	-15.5635
		0.02886	0.45638	-15.5611
		0.02898	0.45535	-15.5563
		0.0291	0.45434	-15.5611
		0.02922	0.45331	-15.5603
		0.02934	0.45229	-15.5676
		0.02946	0.45128	-15.5555
		0.02958	0.45027	-15.5579
		0.0297	0.44922	-15.5571
		0.02982	0.44821	-15.5506
		0.02994	0.44714	-15.5603
		0.03007	0.44611	-15.5579
		0.03019	0.44508	-15.5716
		0.03031	0.44407	-15.5627
		0.03044	0.44306	-15.5563
		0.03056	0.44205	-15.5538
		0.03068	0.44104	-15.5635
		0.0308	0.43997	-15.566
		0.03092	0.43896	-15.5627
		0.03105	0.43794	-15.5563
		0.03117	0.43691	-15.5571
		0.03129	0.4359	-15.5595
		0.03141	0.43487	-15.5611
		0.03154	0.43386	-15.5571
		0.03166	0.43283	-15.5482
		0.03178	0.43182	-15.5587
		0.0319	0.43081	-15.5692
		0.03203	0.4298	-15.5587
		0.03215	0.42878	-15.5579
		0.03227	0.42777	-15.553
		0.03239	0.42676	-15.5611
		0.03251	0.42575	-15.5579
		0.03263	0.42472	-15.5644
		0.03276	0.42371	-15.5595
		0.03288	0.4227	-15.5555
		0.03301	0.42167	-15.5587
		0.03312	0.42065	-15.553
		0.03325	0.41964	-15.5563
		0.03338	0.41863	-15.5611
		0.0335	0.4176	-15.5555
		0.03362	0.41658	-15.566
		0.03374	0.41555	-15.5587
		0.03387	0.41454	-15.5603
		0.03399	0.41349	-15.5603
		0.03412	0.41242	-15.5611
		0.03425	0.41141	-15.5611
		0.03438	0.41038	-15.5546
		0.03451	0.40937	-15.5652
		0.03463	0.40836	-15.5619
		0.03475	0.40734	-15.5522
		0.03488	0.40631	-15.5563
		0.03501	0.4053	-15.5571
		0.03513	0.40429	-15.5716
		0.03526	0.40326	-15.5684
		0.03538	0.40225	-15.5627
		0.03551	0.40124	-15.566
		0.03563	0.40023	-15.5595
		0.03576	0.39918	-15.5603
		0.03588	0.39815	-15.5635
		0.03601	0.39713	-15.5611
		0.03614	0.39612	-15.5555
		0.03626	0.39511	-15.5668
		0.03639	0.39404	-15.5473
		0.03651	0.39303	-15.5611
		0.03665	0.39202	-15.5546
		0.03677	0.39101	-15.5595
		0.03689	0.39	-15.5587
		0.03702	0.38895	-15.5619
		0.03715	0.38794	-15.5644
		0.03728	0.38692	-15.5595
		0.03741	0.38588	-15.5603
		0.03753	0.38484	-15.5571
		0.03766	0.38383	-15.5579
		0.03779	0.38276	-15.5522
		0.03792	0.38175	-15.5538
		0.03805	0.38072	-15.549
		0.03817	0.37971	-15.566
		0.0383	0.37868	-15.553
		0.03844	0.37765	-15.566
		0.03857	0.37664	-15.5611
		0.0387	0.37563	-15.5619
		0.03883	0.37462	-15.5555
		0.03895	0.3736	-15.5571
		0.03908	0.37259	-15.5627
		0.03921	0.37154	-15.5571
		0.03934	0.37053	-15.5571
		0.03947	0.36944	-15.566
		0.0396	0.36841	-15.5619
		0.03973	0.3674	-15.5684
		0.03986	0.36639	-15.5603
		0.03999	0.36536	-15.5635
		0.04012	0.36435	-15.5627
		0.04024	0.36326	-15.553
		0.04039	0.36223	-15.5692
		0.04051	0.36107	-15.5595
		0.04066	0.36004	-15.5635
		0.04079	0.35901	-15.5635
		0.04092	0.35799	-15.5627
		0.04106	0.35698	-15.5595
		0.04119	0.35591	-15.5595
		0.04133	0.35488	-15.5603
		0.04145	0.35385	-15.5635
		0.04159	0.35282	-15.566
		0.04173	0.35181	-15.5595
		0.04186	0.3508	-15.5627
		0.04199	0.34979	-15.5635
		0.04212	0.34876	-15.5611
		0.04225	0.34775	-15.5555
		0.04238	0.34674	-15.5635
		0.04251	0.34569	-15.5587
		0.04265	0.34466	-15.5603
		0.04277	0.34364	-15.549
		0.0429	0.34263	-15.5627
		0.04305	0.34162	-15.5563
		0.04317	0.34059	-15.566
		0.0433	0.33954	-15.5571
		0.04344	0.33853	-15.5563
		0.04356	0.33752	-15.5635
		0.04369	0.33651	-15.5627
		0.04382	0.3355	-15.5676
		0.04396	0.33441	-15.5611
		0.04409	0.3334	-15.5579
		0.04422	0.33239	-15.5644
		0.04434	0.33137	-15.5684
		0.04447	0.33036	-15.5546
		0.0446	0.32935	-15.5563
		0.04473	0.3283	-15.5579
		0.04487	0.32725	-15.5546
		0.04499	0.32622	-15.5465
		0.04513	0.32517	-15.5627
		0.04526	0.32416	-15.5563
		0.04539	0.32315	-15.5635
		0.04552	0.3221	-15.5652
		0.04565	0.32107	-15.5579
		0.04578	0.32006	-15.5644
		0.04592	0.31905	-15.5563
		0.04604	0.31803	-15.5571
		0.04616	0.317	-15.5644
		0.0463	0.31592	-15.5595
		0.04644	0.3149	-15.5514
		0.04657	0.31384	-15.57
		0.04671	0.31282	-15.5611
		0.04684	0.31179	-15.5635
		0.04697	0.31078	-15.5514
		0.04709	0.30975	-15.5595
		0.04723	0.30872	-15.5668
		0.04736	0.30769	-15.5555
		0.04749	0.30666	-15.5619
		0.04761	0.30565	-15.5684
		0.04775	0.30462	-15.5684
		0.04788	0.30357	-15.5635
		0.04802	0.30252	-15.5619
		0.04815	0.30151	-15.5595
		0.04828	0.3005	-15.5522
		0.04841	0.29949	-15.5635
		0.04854	0.29846	-15.5587
		0.04867	0.29742	-15.5619
		0.0488	0.29641	-15.5546
		0.04893	0.29534	-15.5619
		0.04907	0.29433	-15.5627
		0.04919	0.29332	-15.5644
		0.04932	0.29231	-15.5546
		0.04946	0.2913	-15.5555
		0.04958	0.29027	-15.5603
		0.04971	0.28926	-15.5498
		0.04984	0.28819	-15.5676
		0.04997	0.28718	-15.5538
		0.05011	0.28613	-15.5595
		0.05024	0.28512	-15.5611
		0.05037	0.2841	-15.5684
		0.0505	0.28307	-15.5668
		0.05062	0.28202	-15.5652
		0.05076	0.28099	-15.5627
		0.0509	0.27998	-15.5538
		0.05102	0.27893	-15.5579
		0.05115	0.27792	-15.5563
		0.05128	0.27689	-15.5571
		0.05141	0.27588	-15.5676
		0.05154	0.27483	-15.5579
		0.05167	0.27382	-15.5644
		0.0518	0.27273	-15.5563
		0.05193	0.27166	-15.5482
		0.05207	0.27065	-15.5611
		0.0522	0.2696	-15.5522
		0.05233	0.26859	-15.5603
		0.05246	0.26758	-15.5563
		0.05258	0.26651	-15.5619
		0.05272	0.26546	-15.5546
		0.05285	0.26445	-15.5579
		0.05298	0.26344	-15.5579
		0.0531	0.26243	-15.5498
		0.05322	0.26141	-15.566
		0.05335	0.26038	-15.5579
		0.05348	0.25937	-15.5611
		0.05362	0.25834	-15.5644
		0.05375	0.25733	-15.5506
		0.05387	0.25632	-15.549
		0.054	0.25531	-15.5619
		0.05412	0.2543	-15.5611
		0.05425	0.25327	-15.5692
		0.05438	0.25224	-15.5652
		0.05451	0.25121	-15.5595
		0.05464	0.25019	-15.5587
		0.05477	0.24911	-15.5514
		0.0549	0.24809	-15.5644
		0.05503	0.24708	-15.5603
		0.05516	0.24607	-15.553
		0.05528	0.24504	-15.5627
		0.05541	0.24399	-15.5603
		0.05554	0.24298	-15.5611
		0.05567	0.24195	-15.5611
		0.05579	0.24094	-15.57
		0.05592	0.23993	-15.5684
		0.05605	0.2389	-15.5652
		0.05618	0.23785	-15.5627
		0.0563	0.2368	-15.5587
		0.05644	0.23579	-15.5587
		0.05656	0.23477	-15.5635
		0.05669	0.23372	-15.5611
		0.05683	0.23271	-15.5587
		0.05695	0.2317	-15.5619
		0.05707	0.23067	-15.5676
		0.0572	0.22966	-15.5563
		0.05733	0.22865	-15.5563
		0.05745	0.22764	-15.5603
		0.05757	0.22663	-15.5579
		0.05771	0.22561	-15.5603
		0.05783	0.2246	-15.5571
		0.05795	0.22359	-15.5635
		0.05807	0.22258	-15.5603
		0.05821	0.22149	-15.5611
		0.05834	0.22044	-15.5619
		0.05847	0.21941	-15.5627
		0.0586	0.21838	-15.5635
		0.05872	0.21737	-15.5595
		0.05885	0.21636	-15.5579
		0.05897	0.21535	-15.5635
		0.0591	0.21432	-15.5725
		0.05923	0.21325	-15.553
		0.05936	0.21224	-15.5571
		0.05949	0.21117	-15.5635
		0.05962	0.21014	-15.5514
		0.05975	0.20913	-15.5611
		0.05987	0.2081	-15.5627
		0.06	0.20707	-15.5652
		0.06013	0.20605	-15.566
		0.06025	0.20504	-15.5571
		0.06038	0.20401	-15.5644
		0.0605	0.203	-15.5514
		0.06063	0.20199	-15.5563
		0.06076	0.20098	-15.5538
		0.06088	0.19995	-15.5635
		0.06101	0.19894	-15.5579
		0.06113	0.19792	-15.553
		0.06126	0.19691	-15.5611
		0.06139	0.1959	-15.5522
		0.06151	0.19487	-15.5538
		0.06163	0.19386	-15.5538
		0.06177	0.19283	-15.5595
		0.0619	0.19182	-15.5603
		0.06202	0.19079	-15.5506
		0.06214	0.18978	-15.5555
		0.06227	0.18876	-15.5603
		0.0624	0.18773	-15.57
		0.06253	0.18672	-15.5546
		0.06265	0.18571	-15.5522
		0.06278	0.1847	-15.566
		0.06291	0.18369	-15.566
		0.06304	0.18268	-15.5635
		0.06316	0.18165	-15.5579
		0.06329	0.18058	-15.5546
		0.06343	0.17951	-15.5587
		0.06355	0.17846	-15.5684
		0.06368	0.17743	-15.5514
		0.06381	0.1764	-15.5652
		0.06394	0.17533	-15.5668
		0.06408	0.17432	-15.5555
		0.06419	0.17329	-15.566
		0.06433	0.17226	-15.5635
		0.06446	0.17125	-15.5611
		0.06458	0.17022	-15.5652
		0.06471	0.16913	-15.5652
		0.06485	0.16808	-15.5514
		0.06497	0.16705	-15.5571
		0.06511	0.166	-15.5546
		0.06524	0.16497	-15.5619
		0.06536	0.16396	-15.5506
		0.06549	0.16295	-15.5579
		0.06562	0.16193	-15.5579
		0.06574	0.16092	-15.5587
		0.06587	0.15991	-15.5571
		0.06599	0.1589	-15.5571
		0.06612	0.15787	-15.5603
		0.06625	0.15682	-15.5627
		0.06638	0.15581	-15.566
		0.06651	0.15478	-15.5627
		0.06664	0.15377	-15.5627
		0.06677	0.15272	-15.5595
		0.0669	0.15171	-15.5644
		0.06703	0.15067	-15.5652
		0.06715	0.14966	-15.5579
		0.06729	0.14863	-15.5595
		0.06742	0.14758	-15.5611
		0.06755	0.14657	-15.5627
		0.06768	0.14556	-15.5546
		0.0678	0.14453	-15.5668
		0.06794	0.14348	-15.5563
		0.06806	0.14247	-15.5668
		0.0682	0.14146	-15.5644
		0.06832	0.14045	-15.5563
		0.06845	0.13943	-15.5587
		0.06858	0.13842	-15.5595
		0.06871	0.13735	-15.5611
		0.06884	0.1363	-15.5627
		0.06898	0.13527	-15.5587
		0.06911	0.13426	-15.5652
		0.06923	0.13325	-15.5644
		0.06937	0.13224	-15.5635
		0.0695	0.13121	-15.5571
		0.06962	0.13018	-15.5635
		0.06976	0.12917	-15.5563
		0.06988	0.12814	-15.5579
		0.07002	0.12713	-15.5587
		0.07016	0.1261	-15.5563
		0.07028	0.12506	-15.5652
		0.07042	0.12405	-15.5587
		0.07054	0.12304	-15.5595
		0.07067	0.12203	-15.5579
		0.07081	0.12098	-15.5571
		0.07094	0.11997	-15.5635
		0.07107	0.11894	-15.566
		0.0712	0.11793	-15.5627
		0.07133	0.11692	-15.5716
		0.07146	0.1159	-15.5611
		0.0716	0.11489	-15.5611
		0.07173	0.11386	-15.5563
		0.07187	0.11279	-15.5676
		0.07201	0.11178	-15.5571
		0.07214	0.11077	-15.5563
		0.07227	0.10976	-15.5668
		0.07241	0.10875	-15.553
		0.07253	0.10774	-15.5619
		0.07267	0.10669	-15.5587
		0.07281	0.10564	-15.5635
		0.07295	0.10461	-15.553
		0.07309	0.10358	-15.5555
		0.07322	0.10257	-15.5603
		0.07335	0.10155	-15.5611
		0.07349	0.10047	-15.5635
		0.07364	0.09942	-15.5522
		0.07378	0.09837	-15.5571
		0.07391	0.09734	-15.5652
		0.07404	0.09633	-15.5579
		0.07419	0.09531	-15.5587
		0.07432	0.0943	-15.5635
		0.07445	0.09327	-15.5546
		0.07459	0.09226	-15.5684
		0.07473	0.09123	-15.5563
		0.07486	0.09022	-15.5482
		0.07501	0.08921	-15.5619
		0.07513	0.0882	-15.566
		0.07527	0.08717	-15.5555
		0.07541	0.08615	-15.5579
		0.07554	0.08514	-15.566
		0.07567	0.08413	-15.5611
		0.07581	0.0831	-15.5627
		0.07595	0.08209	-15.5587
		0.07608	0.08108	-15.566
		0.07622	0.08007	-15.5627
		0.07636	0.07904	-15.5635
		0.0765	0.07802	-15.566
		0.07663	0.07701	-15.566
		0.07677	0.07598	-15.5587
		0.07691	0.07497	-15.5635
		0.07705	0.07396	-15.5676
		0.07719	0.07295	-15.5595
		0.07733	0.07194	-15.5587
		0.07746	0.07093	-15.57
		0.07761	0.06991	-15.5611
		0.07775	0.0689	-15.5611
		0.07789	0.06789	-15.5627
		0.07802	0.06686	-15.5563
		0.07817	0.06579	-15.5563
		0.07832	0.06474	-15.5595
		0.07846	0.06369	-15.5611
		0.07861	0.06268	-15.5635
		0.07875	0.06167	-15.5619
		0.07889	0.06064	-15.5546
		0.07904	0.05963	-15.566
		0.07918	0.0586	-15.5635
		0.07933	0.05759	-15.5635
		0.07948	0.05656	-15.5595
		0.07962	0.05551	-15.5627
		0.07977	0.05448	-15.5619
		0.07992	0.05345	-15.5652
		0.08006	0.05243	-15.5619
		0.0802	0.0514	-15.5603
		0.08036	0.05039	-15.5635
		0.08049	0.04934	-15.5644
		0.08065	0.04831	-15.5619
		0.08081	0.0473	-15.5563
		0.08094	0.04629	-15.5652
		0.0811	0.04524	-15.5644
		0.08126	0.04421	-15.5611
		0.08141	0.04318	-15.549
		0.08155	0.04217	-15.5595
		0.08171	0.04114	-15.566
		0.08185	0.04013	-15.5595
		0.08199	0.03911	-15.5684
		0.08216	0.0381	-15.5522
		0.08231	0.03709	-15.5579
		0.08247	0.03608	-15.5595
		0.08262	0.03507	-15.5555
		0.08277	0.03404	-15.5514
		0.08285	0.03511	-15.5611
		0.08285	0.03612	-15.5603
		0.08286	0.03717	-15.5619
		0.08287	0.0382	-15.5587
		0.08288	0.03921	-15.5579
		0.0829	0.0382	-15.5611
		0.08292	0.03717	-15.5587
		0.08294	0.03612	-15.5627
		0.08298	0.03509	-15.5538
		0.08303	0.03408	-15.5627
		0.08311	0.03306	-15.5579
		0.0832	0.03205	-15.553
		0.08331	0.03104	-15.5595
		0.08344	0.02999	-15.5644
		0.08358	0.02896	-15.5635
		0.08373	0.02795	-15.5716
		0.08389	0.02692	-15.5611
		0.08405	0.02591	-15.5603
		0.0842	0.0249	-15.5611
		0.08436	0.02387	-15.5716
		0.08452	0.02286	-15.553
		0.08469	0.02184	-15.549
		0.08484	0.02083	-15.5603
		0.085	0.01982	-15.5692
		0.08517	0.01879	-15.5619
		0.08533	0.01778	-15.5498
		0.0855	0.01675	-15.5676
		0.08568	0.0157	-15.566
		0.08586	0.01469	-15.5563
		0.08604	0.01368	-15.5546
		0.08621	0.01266	-15.57
		0.08638	0.01165	-15.5635
		0.08654	0.01064	-15.5522
		0.08672	0.00963	-15.5563
		0.0869	0.00862	-15.566
		0.08707	0.00761	-15.5546
		0.08724	0.0066	-15.5563
		0.08742	0.00555	-15.5587
		0.08758	0.00448	-15.5692
		0.08775	0.00347	-15.5652
		0.08792	0.00244	-15.5587
		0.08809	0.00142	-15.5644
		0.08827	0.0004132	-15.566
		0.08844	-0.0006173	-15.5579
		0.08862	-0.00165	-15.566
		0.08881	-0.00268	-15.5644
		0.08899	-0.00371	-15.5627
		0.08917	-0.00474	-15.5684
		0.08935	-0.00577	-15.5546
		0.08954	-0.0068	-15.5611
		0.08972	-0.00787	-15.5546
		0.08993	-0.00888	-15.5644
[truncated: 74,994 more rows]

## Sheet: Figure 1b
	Time	Accumulated Charge	~Plated Li
	h	µAh cm\+(-2)	nm
	0.656	1.55909	7.79546
	1.651	3.11818	15.5909
	2.918	4.67727	23.3864
	4.61	6.23636	31.1818
	6.9745	7.79545	38.9773
	10.2176	9.35455	46.7727
	14.4305	10.9136	54.5682
	20.0984	12.4727	62.3636
	27.408	14.0318	70.1591
	37.0474	15.5909	77.9545
	49.525	17.15	85.75
	64.216	18.7091	93.5455
	81.306	20.2682	101.341
	100.895	21.8273	109.136
	124.078	23.3864	116.932
	149.018	24.9455	124.727
	174.946	26.5045	132.523
	202.44	28.0636	140.318
	231.862	29.6227	148.114
	264.103	31.1818	155.909
	299.757	32.7409	163.705
	341.364	34.3	171.5
	388.407	35.8591	179.295
	438.936	37.4182	187.091
	491.87	38.9773	194.886
	547.28	40.5364	202.682
	604.489	42.0954	210.477
	663.59	43.6546	218.273
	724.218	45.2136	226.068
	786.25	46.7727	233.864
	849.558	48.3318	241.659
	913.542	49.8909	249.455

## Sheet: Figure 1c
		Frequency	Re(Z)	#NAME?	Re(Z)	#NAME?	Re(Z)	#NAME?	Re(Z)	#NAME?	Re(Z)	#NAME?	Re(Z)	#NAME?	Re(Z)	#NAME?	Re(Z)	#NAME?	Re(Z)	#NAME?	Re(Z)	#NAME?	Re(Z)	#NAME?	Re(Z)	#NAME?	Re(Z)	#NAME?	Re(Z)	#NAME?	Re(Z)	#NAME?	Re(Z)	#NAME?
		Hz	Ω cm\+(2)	Ω cm\+(2)	Ω cm\+(2)	Ω cm\+(2)	Ω cm\+(2)	Ω cm\+(2)	Ω cm\+(2)	Ω cm\+(2)	Ω cm\+(2)	Ω cm\+(2)	Ω cm\+(2)	Ω cm\+(2)	Ω cm\+(2)	Ω cm\+(2)	Ω cm\+(2)	Ω cm\+(2)	Ω cm\+(2)	Ω cm\+(2)	Ω cm\+(2)	Ω cm\+(2)	Ω cm\+(2)	Ω cm\+(2)	Ω cm\+(2)	Ω cm\+(2)	Ω cm\+(2)	Ω cm\+(2)	Ω cm\+(2)	Ω cm\+(2)	Ω cm\+(2)	Ω cm\+(2)	Ω cm\+(2)	Ω cm\+(2)
			6.24 Data	6.24 Data	6.24 Fit	6.24 Fit	12.5 Data	12.5 Data	12.5 Fit	12.5 Fit	18.7 Data	18.7 Data	18.7 Fit	18.7 Fit	24.9 Data	24.9 Data	24.9 Fit	24.9 Fit	31.2 Data	31.2 Data	31.2 Fit	31.2 Fit	37.4 Data	37.4 Data	37.4 Fit	37.4 Fit	43.7 Data	43.7 Data	43.7 Fit	43.7 Fit	49.8 Data	49.8 Data	49.8 Fit	49.8 Fit
		393492	51.3607	17.8248	51.7185	17.9759	50.505	17.7929	50.8251	18.0023	50.2415	17.7759	49.9223	17.9567	50.7988	17.9761	50.3914	18.1324	49.3368	17.3388	48.7332	17.4278	49.8862	17.191	49.1382	17.1675	51.3562	17.4309	49.8931	16.8352	53.6644	18.1223	51.8489	17.2622
		311656	54.6569	17.4823	55.0946	17.1872	53.7401	17.5954	54.3038	17.4456	53.4394	17.8703	53.61	17.9383	53.9425	18.3476	54.098	18.4144	52.0843	17.8546	52.2585	18.0405	52.506	17.8202	52.5393	18.0738	53.8158	18.1985	53.1722	18.2273	55.9879	19.0279	55.1015	18.8981
		246836	57.7393	16.4797	58.0983	16.0585	56.9414	16.9494	57.4532	16.4845	56.667	17.671	57.105	17.3583	57.1795	18.2731	57.7257	18.1283	55.3061	18.2437	55.8363	18.1226	55.598	18.5502	56.1058	18.5012	56.7675	19.0322	56.7936	19.1839	58.8076	20.0599	58.7741	20.166
		195498	60.6082	15.3343	60.6775	14.7461	59.9196	16.0437	60.1911	15.2802	59.7658	16.7327	60.2364	16.3661	60.5125	17.8395	61.0839	17.3779	58.6756	18.1988	59.2734	17.7202	58.8741	18.8276	59.6568	18.4441	60.1636	19.7684	60.5808	19.6245	62.16	20.9589	62.7215	20.9533
		154840	62.9455	13.8732	62.8425	13.3886	62.398	14.8118	62.5082	13.9862	62.5543	15.7845	62.9275	15.1449	63.6513	17.0171	64.0577	16.3217	61.9114	17.5831	62.4251	16.9484	62.2864	18.7335	63.0306	17.9697	63.7325	19.8749	64.3374	19.5511	66.0139	21.5385	66.7584	21.2151
		122634	64.9471	12.5564	64.6428	12.0887	64.6137	13.5105	64.4454	12.7221	65.1162	14.5749	65.1834	13.8602	66.4577	16.0119	66.6141	15.1238	64.8308	16.7889	65.2174	15.9527	65.626	18.0883	66.1176	17.1942	67.2823	19.6528	67.8946	19.0439	69.9161	21.6642	70.7001	20.9856
		97127.4	66.5179	11.293	66.1436	10.9119	66.3733	12.1075	66.0673	11.5677	67.1188	13.4026	67.0596	12.635	68.7945	14.771	68.7802	13.9207	67.6221	15.6689	67.6399	14.8721	68.6198	17.2895	68.8681	16.2491	70.6335	19.1067	71.141	18.2324	73.7543	21.3045	74.3994	20.3639
		76928.1	67.7186	9.9576	67.4121	9.89261	67.8927	10.9791	67.4438	10.5674	68.8642	12.2278	68.6321	11.5453	70.7546	13.5304	70.6166	12.8078	69.8131	14.6272	69.727	13.8167	71.2628	16.3525	71.2841	15.2538	73.8218	18.2101	74.0315	17.2583	77.3487	20.5551	77.7693	19.4832
		60922.7	68.7826	9.13389	68.5088	9.04206	68.9991	10.0359	68.6402	9.73881	70.3721	11.0937	69.9788	10.6287	72.5161	12.4811	72.1956	11.8409	71.7966	13.5975	71.5371	12.8606	73.6388	15.2111	73.4036	14.3002	76.6072	17.1423	76.5772	16.2461	80.6341	19.6071	80.7849	18.4779
		48257.5	69.6191	8.33847	69.4823	8.3591	70.0852	9.30144	69.7091	9.0848	71.5855	10.2809	71.1649	9.89828	74.028	11.5342	73.5833	11.0477	73.5367	12.5824	73.1307	12.0485	75.694	14.2531	75.2767	13.4517	78.9246	16.1116	78.8176	15.2912	83.5534	18.3874	83.4613	17.4638
		38218.2	70.5522	7.69658	70.3742	7.83227	71.1199	8.5933	70.6964	8.59654	72.7259	9.66007	72.2476	9.34978	75.2951	10.7422	74.8411	10.4338	75.0217	11.7501	74.5695	11.3991	77.3564	13.3224	76.9631	12.7435	80.979	15.2015	80.8149	14.4541	86.189	17.3925	85.8496	16.5236
		30266.5	71.3868	7.26818	71.2143	7.44827	71.8812	8.13897	71.6359	8.26255	73.6616	9.12414	73.2691	8.97278	76.5346	10.1885	76.0162	9.99531	76.4201	11.2966	75.9035	10.9179	78.9822	12.531	78.5145	12.1933	82.9954	14.2862	82.6278	13.7707	88.3862	16.3472	88.0055	15.7133
		23975.7	72.0591	7.00728	72.024	7.19281	72.7971	7.93979	72.5538	8.06962	74.6873	8.75783	74.2614	8.75354	77.5921	9.82493	77.1453	9.72213	77.6594	10.6971	77.173	10.6012	80.6205	12.0607	79.9753	11.8064	84.7466	13.5482	84.3098	13.2574	90.5532	15.5195	89.9854	15.0649
		18983.8	72.7068	6.89331	72.8219	7.0521	73.6719	7.7542	73.4747	8.00408	75.5618	8.47864	75.2536	8.67737	78.6843	9.47949	78.2623	9.60133	78.8842	10.4804	78.4162	10.4398	81.9309	11.6343	81.3888	11.5789	86.4802	13.1078	85.9138	12.916	92.3001	14.7647	91.8488	14.5905
		15040.5	73.3701	6.65679	73.6152	7.01653	74.4629	7.65634	74.4118	8.0538	76.4861	8.46233	76.2619	8.73152	79.7758	9.47449	79.3864	9.62114	80.1006	10.2472	79.6551	10.4242	83.311	11.2582	82.7807	11.5049	88.0341	12.7215	87.4726	12.744	94.2135	14.3606	93.6341	14.295
		11913.6	74.1474	6.85427	74.4137	7.07979	75.385	7.76748	75.3823	8.20751	77.4546	8.64596	77.3068	8.90453	80.8769	9.32315	80.5414	9.77028	81.3776	10.2721	80.9169	10.5441	84.5253	11.3049	84.183	11.5757	89.4936	12.6295	89.0251	12.7329	95.9646	13.9677	95.3874	14.1731
		9436.23	74.8528	7.04923	75.2218	7.24111	76.3335	7.9694	76.3963	8.45553	78.5892	8.61526	78.4022	9.18681	81.9156	9.5593	81.7435	10.0393	82.4866	10.4592	82.2202	10.7906	85.9335	11.2673	85.6174	11.7835	91.0449	12.5843	90.5979	12.8744	97.6179	13.8634	97.141	14.2183
		7469.2	75.6377	7.40469	76.0456	7.50591	77.1951	8.15839	77.4636	8.79101	79.6778	8.95101	79.5633	9.57105	83.088	9.92664	83.0108	10.4211	83.5596	10.6055	83.5852	11.1569	87.274	11.464	87.1074	12.1218	92.7315	12.6503	92.2188	13.1605	99.2973	13.9158	98.9276	14.4231
		5919.69	76.4397	7.9349	76.8834	7.88161	78.0962	8.65609	78.5789	9.20607	80.7458	9.36389	80.7905	10.0464	84.3865	10.066	84.3455	10.9048	84.9265	10.9774	85.0152	11.6322	88.7159	11.9058	88.658	12.5805	94.0012	12.9463	93.8945	13.5802	101.036	14.0537	100.757	14.7765
		4689.32	77.1559	8.55237	77.7485	8.38562	79.2556	9.2086	79.7504	9.70322	81.8407	9.84933	82.0994	10.61	85.4501	10.7199	85.7674	11.4873	86.1537	11.4398	86.5325	12.2132	90.3261	12.293	90.2958	13.1561	95.6456	13.3058	95.6546	14.1282	102.647	14.3712	102.663	15.2719
		3711.66	78.1655	9.37364	78.6521	9.03969	80.262	9.67873	80.9781	10.29	82.9464	10.5895	83.4956	11.2601	86.8964	11.5085	87.2863	12.1652	87.7477	12.0527	88.1491	12.8961	91.564	12.9758	92.0361	13.8447	97.2936	13.9636	97.5163	14.7994	104.647	14.9439	104.665	15.9033
		2941.11	79.2711	10.0761	79.6	9.86233	81.4238	10.5213	82.2486	10.9754	84.3264	11.3266	84.9664	11.9926	88.1526	12.0548	88.8923	12.9309	89.2681	12.8275	89.8564	13.6726	93.3718	13.6948	93.8733	14.6362	99.1224	14.6256	99.4741	15.5829	106.282	15.5897	106.759	16.6593
		2327.77	80.2708	11.2298	80.6184	10.8903	82.4914	11.3988	83.5728	11.7893	85.5859	12.321	86.522	12.8232	89.7071	13.0603	90.5997	13.7953	90.7069	13.7232	91.6719	14.552	94.9471	14.5947	95.8299	15.5373	100.976	15.3441	101.553	16.4847	108.245	16.4962	108.974	17.5446
		1843.23	81.4587	12.4765	81.7208	12.1499	83.9321	12.7958	84.9437	12.7585	86.919	13.2951	88.1453	13.7648	91.1299	14.2514	92.3918	14.7645	92.4215	14.8514	93.5797	15.5377	96.8527	15.5481	97.8924	16.5464	102.72	16.6552	103.74	17.5029	110.284	17.4933	111.298	18.5563
		1460.47	82.7349	14.0915	82.9302	13.6761	85.2767	14.1247	86.3676	13.922	88.688	14.6974	89.8298	14.8454	92.979	15.5875	94.2603	15.8591	94.3869	16.1305	95.5725	16.6474	98.5729	16.9124	100.055	17.675	105.059	17.8949	106.031	18.6484	112.52	19.0108	113.726	19.7042
		1156.85	83.9866	15.8982	84.279	15.5172	86.8181	15.7733	87.8647	15.3321	90.4321	16.2264	91.5811	16.1106	94.8141	16.8093	96.2076	17.1184	96.3615	17.7693	97.6528	17.9165	100.579	18.6117	102.319	18.952	106.986	19.5659	108.43	19.9488	114.863	20.4565	116.267	21.0147
		916.466	85.7912	18.292	85.797	17.7194	88.4644	17.6803	89.4544	17.0423	92.0622	17.9414	93.4024	17.6119	96.7427	18.7823	98.2305	18.5883	98.3904	19.4329	99.8161	19.3877	103.048	20.2521	104.677	20.413	109.216	21.088	110.931	21.4386	117.413	22.4301	118.914	22.5211
		726.162	87.3976	20.8204	87.5203	20.3388	90.3455	19.8118	91.1655	19.1139	94.1077	19.8505	95.3083	19.4125	98.7936	20.7281	100.337	20.3292	100.545	21.4973	102.068	21.1181	105.418	22.1182	107.13	22.11	111.92	23.408	113.535	23.1677	119.974	24.4539	121.67	24.2718
		574.448	89.4984	23.7708	89.5064	23.4666	92.5849	22.606	93.0497	21.6373	96.1083	22.2372	97.3401	21.6038	101.25	23.2121	102.562	22.4307	103.097	23.9641	104.442	23.1951	107.95	24.648	109.707	24.1258	114.684	25.4505	116.274	25.2171	122.697	26.7691	124.568	26.3468
		455.146	92.0062	27.6667	91.7769	27.1383	94.7046	25.7925	95.1259	24.6579	98.5182	25.408	99.5062	24.24	103.748	26.0019	104.907	24.9486	105.675	26.5663	106.935	25.673	110.676	27.4158	112.394	26.5139	117.529	28.4844	119.132	27.6373	125.705	29.653	127.59	28.7952
		360.577	94.6533	31.9076	94.401	31.4664	97.0734	29.3895	97.4591	28.283	101.054	28.8321	101.867	27.4295	106.404	29.3405	107.428	27.9915	108.35	30.0022	109.602	28.6592	113.846	30.6494	115.242	29.381	120.791	31.8888	122.163	30.5328	129.241	32.8875	130.791	31.7209
		285.457	97.8176	36.8302	97.4515	36.572	100.143	34.1436	100.117	32.6289	104.114	32.8337	104.486	31.2888	109.452	33.302	110.187	31.6763	111.742	33.8844	112.502	32.2689	117.137	34.5671	118.306	32.8419	124.365	35.5664	125.422	34.0162	133.007	36.8758	134.228	35.236
		226.231	101.401	42.9057	100.978	42.5389	103.369	39.1912	103.147	37.7804	107.334	37.894	107.407	35.9058	113.037	37.8888	113.225	36.0917	115.124	38.4629	115.676	36.5899	120.759	38.9054	121.623	36.9861	127.781	40.2812	128.943	38.1737	137.235	41.602	137.934	39.4258
		179.14	105.431	50.038	105.096	49.5616	107.397	45.1588	106.653	43.9191	111.038	43.5429	110.733	41.4543	116.682	43.5037	116.644	41.4082	119.028	43.8051	119.226	41.789	124.999	44.3732	125.293	41.9786	132.456	45.5582	132.83	43.1674	141.301	46.6868	142.013	44.4521
		141.861	110.501	58.4158	109.892	57.789	111.551	52.6734	110.717	51.1898	114.978	50.2164	114.54	48.0754	120.907	49.8759	120.521	47.7639	123.711	50.2964	123.227	48.0008	129.5	50.8406	129.39	47.9526	137.433	51.6597	137.154	49.1263	146.024	53.0667	146.539	50.4428
		112.337	116.247	68.0809	115.485	67.4254	116.656	61.328	115.446	59.7881	119.854	58.278	118.931	55.9563	125.92	57.6305	124.958	55.3398	128.825	57.9332	127.781	55.4007	134.518	58.0407	134.015	55.08	142.366	58.9662	142.02	56.2173	152.081	60.4375	151.617	57.5631
		89.0032	122.68	79.1379	121.996	78.6777	122.872	71.2554	120.951	69.9149	125.521	67.5529	124.013	65.2895	131.545	66.4568	130.06	64.3214	134.264	66.5133	132.995	64.167	139.866	66.8773	139.272	63.5345	148.691	67.1842	147.53	64.6074	158.286	68.3121	157.35	65.9777
		70.4736	130.614	92.7214	129.615	91.8761	129.397	83.2011	127.402	81.8863	131.947	78.149	129.947	76.3746	138.025	76.9007	135.987	74.996	140.818	76.7723	139.026	74.5763	147.11	76.3874	145.319	73.5833	155.533	77.3751	153.845	74.5548	165.479	79.0683	163.903	75.9418
		55.8036	139.241	108.378	138.511	107.313	137.304	97.33	134.956	95.9895	139.331	90.7578	136.879	89.4864	145.374	89.8545	142.883	87.6257	148.448	89.3717	146.018	86.8788	154.707	88.3884	152.298	85.4674	163.541	89.5547	161.106	86.2898	174.052	90.7939	171.417	87.681
		44.2217	149.587	126.363	148.865	125.303	146.207	113.721	143.776	112.535	147.856	105.69	144.966	104.922	153.913	104.652	150.902	102.494	156.939	103.536	154.122	101.344	163.672	102.436	160.357	99.445	171.431	103.148	169.46	100.057	182.959	104.724	180.04	101.434
		35.0112	161.938	146.907	161.007	146.418	157.305	132.398	154.162	132.08	157.894	124.271	154.485	123.212	163.246	121.442	160.316	120.105	166.783	120.598	163.607	118.454	173.719	118.641	169.761	115.98	183.078	118.691	179.175	116.301	193.6	120.154	190.043	117.638
		27.7039	176.079	170.948	175.232	171.172	169.753	155.408	166.382	155.132	169.096	145.364	165.69	144.844	175.078	141.836	171.371	140.924	178.125	139.667	174.717	138.65	184.969	137.774	180.749	135.492	194.29	136.978	190.486	135.42	206.183	139.017	201.664	136.682
		21.9761	193.165	197.216	191.672	199.795	183.737	181.989	180.57	181.946	182.002	169.562	178.71	170.067	188.29	165.645	184.192	165.182	191.851	162.627	187.569	162.145	198.82	158.33	193.433	158.184	209.456	159.765	203.501	157.595	219.968	160.323	215.006	158.735
		17.3869	210.842	229.845	211.096	233.626	199.269	211.737	197.416	213.82	197.755	198.496	194.185	200.12	203.309	192.933	199.403	194.062	207.913	189.574	202.782	190.069	213.415	185.432	208.42	185.139	223.028	184.325	218.828	183.864	235.779	185.78	230.685	184.818
		13.7868	234.91	271.94	233.576	272.788	220.367	247.146	217.009	250.926	216.221	233.391	212.207	235.181	220.696	225.764	217.088	227.724	224.831	220.854	220.43	222.561	230.691	215.377	225.778	216.482	240.813	212.537	236.525	214.327	254.135	214.54	248.751	215.014
		10.9113	261.133	318.511	260.057	318.931	244.264	290.473	240.207	294.889	235.968	273.777	233.574	276.806	241.165	265.223	238.026	267.649	245.271	259.301	241.278	261.028	251.496	252.036	246.255	253.562	262.715	249.736	257.335	250.263	275.6	248.037	269.953	250.577
		8.64215	285.659	373.82	290.91	372.696	267.409	340.54	267.374	346.397	258.807	322.001	258.636	325.673	265.243	311.252	262.549	314.471	268.391	302.35	265.645	306.058	274.74	293.707	270.154	296.932	284.759	290.801	281.55	292.178	298.864	289.429	294.576	291.983
		6.84107	318.907	433.814	327.057	435.696	294.105	403.521	299.37	407.082	288.493	380.227	288.2	383.356	291.662	363.148	291.437	369.68	293.655	352.304	294.289	359.055	299.883	342.851	298.214	347.93	312.516	337.462	309.893	341.324	325.41	336.195	323.342	340.451
		5.42535	358.882	507	368.954	508.722	329.514	472.122	336.651	477.808	322.239	442.866	322.703	450.709	323.309	428.297	325.107	434.072	324.598	416.994	327.608	420.752	331.265	400.545	330.815	407.245	341.776	391.581	342.723	398.321	356.027	391.222	356.598	396.563
		4.29258	407.183	597.13	418.406	594.92	371.349	556.904	380.885	561.742	355.286	525.35	363.711	530.788	356.864	505.169	365.074	510.544	358.613	484.92	367.078	493.882	366.814	468.325	369.389	477.486	376.382	458.888	381.453	465.624	392.128	456.75	395.758	462.702
		3.40414	458.672	703.532	475.625	694.66	419.368	656.158	432.339	659.385	398.601	619.496	411.492	624.119	399.398	595.111	411.584	599.566	401.826	573.776	412.917	578.852	406.841	550.272	414.137	559.019	415.708	537.869	426.248	543.519	431.689	533.176	440.967	539.116
		2.69582	522.773	824.448	542.87	811.88	475.932	777.035	493.13	774.758	447.683	732.995	468.042	734.594	448.085	702.365	466.56	704.819	448.19	678.494	466.993	679.12	451.645	649.202	466.869	655.136	460.963	630.273	478.878	635.083	477.74	625.336	493.984	628.778
		2.13223	597.214	969.109	621.916	949.674	538.332	917.933	564.971	911.112	506.881	868.553	534.988	865.397	503.166	830.639	531.562	829.29	504.382	799.456	530.804	797.467	504.976	765.55	529.025	768.468	512.567	744.488	540.731	742.731	530.152	734.876	556.177	734.001
		1.69102	686.736	1138.89	713.232	1108.86	612.576	1086.47	648.405	1069.48	575.468	1030.58	612.873	1017.59	569.339	985.033	607.092	973.941	567.431	945.615	604.805	934.734	564.79	903.575	601.029	899.785	578.583	876.257	612.171	867.099	588.826	863.584	627.879	855.349
		1.33844	779.742	1351.27	820.839	1296.44	700.252	1279.49	747.25	1257.1	654.394	1225.61	705.305	1198.21	643.603	1169.42	696.62	1145.41	639.946	1120.49	692.347	1097.14	635.245	1070.31	686.118	1054.99	640.777	1035.83	696.346	1013.66	657.956	1019.76	712.208	998.097
		1.05889	896.311	1590.46	946.921	1516.23	803.619	1525.78	863.686	1478.11	747.64	1457.11	814.379	1411.37	732.406	1389.84	802.138	1347.53	727.645	1330.98	795.321	1288.19	718.044	1268.48	786.1	1237.38	721.057	1227.83	794.961	1185.39	737.066	1206.7	810.823	1165.05
		0.83951	1031.38	1876.86	1092.93	1770.76	924.259	1810.76	999.246	1735.43	856.182	1734.89	941.593	1659.99	838.911	1652.67	925.054	1582.97	826.915	1579.46	915.039	1510.31	812.488	1506.98	902.217	1449.23	814.085	1453.88	909.153	1384.27	828.71	1428.56	924.806	1358.05
		0.66518	1190.1	2216.91	1263.94	2068.86	1068.72	2151.33	1158.86	2038.42	984.653	2067.59	1091.64	1953.24	961.879	1968.21	1069.86	1860.36	944.83	1879.63	1055.8	1771.5	923.589	1792.81	1038.6	1698.06	919.966	1729.89	1042.88	1617.19	934.401	1695.63	1058.05	1583.68
		0.52645	1374.03	2623.68	1464.78	2418.98	1235.35	2561.73	1347.33	2396.17	1137.28	2468.88	1269.13	2300.12	1106.34	2349.26	1240.93	2188.08	1082.71	2242	1221.77	2079.47	1053.24	2138.09	1199.24	1991.16	1045.61	2062.51	1199.94	1890.74	1058.74	2019.58	1214.25	1848.19
		0.4168	1591.62	3110.15	1699.24	2827.68	1435.11	3050.31	1568.51	2816.03	1318.51	2947.95	1477.8	2707.94	1276.57	2803.95	1441.82	2572.9	1246.79	2675.6	1416.29	2440.4	1206.74	2551.33	1387.31	2334.31	1191.93	2462.13	1383.26	2210.07	1203.49	2408.21	1396.24	2156.39
		0.33059	1844.36	3685.67	1971	3301.42	1669.3	3629.37	1826.27	3305.3	1530.42	3521.34	1721.4	3184.02	1476.28	3349.06	1676.05	3021.6	1435.54	3193.5	1642.64	2860.42	1385.05	3047.73	1605.93	2733.21	1363.99	2937.79	1595.74	2580.19	1373.14	2871.99	1606.8	2512.98
		0.26138	2139.25	4375.32	2293.02	3862.77	1951.8	4338.72	2133.32	3888.16	1782.1	4218.6	2012.1	3752.17	1715.17	4013.42	1955.23	3556.43	1662.86	3826.06	1911.91	3360.08	1596.95	3653.17	1865.73	3207.26	1567.89	3521.45	1847.51	3018.74	1574.42	3439.41	1855.83	2934.73
		0.20703	2497.31	5223.14	2666.62	4514.02	2283.15	5183.49	2491.47	4568.01	2081.2	5053.41	2351.78	4416.05	1991.47	4807.4	2281.05	4180.6	1926.72	4582.45	2225.55	3942.07	1842.58	4375.94	2168.03	3758.85	1805.37	4221.59	2139.59	3527.53	1809.31	4120.77	2144.21	3423.13
		0.16422	2906.37	6214.31	3100.3	5270.01	2671.56	6191.34	2909.43	5361.39	2432.05	6051.94	2748.9	5192.16	2321.65	5758.82	2661.5	4909.42	2249.3	5481.22	2591.05	4620.32	2131.19	5245.77	2519.94	4400.98	2082.21	5060.54	2478.62	4118.1	2083.3	4935.89	2478.35	3989.02
		0.13007	3408.48	7420.46	3610.22	6158.89	3142.33	7411.26	3403.49	6299.22	2860.95	7267.11	3219.14	6111.2	2712.06	6918.04	3111.47	5771.42	2607.26	6591.69	3022.51	5420.93	2476.02	6307.34	2934.92	5158.18	2413.99	6085.08	2877.24	4812.46	2409.75	5928.49	2870.49	4653.15
		0.10285	3998.75	8899.15	4210.52	7205.31	3705.42	8886.39	3988.25	7409.21	3369.21	8748.57	3776.69	7200.88	3183.2	8333.7	3644.34	6792.22	3050.59	7936.12	3532.45	6367.18	2886.66	7603.33	3424.87	6052.18	2808.71	7335.61	3346.48	5629.86	2798.66	7142.79	3331.28	5433.55
		0.08156	4733.55	10605.4	4903.88	8413.94	4380.35	10676.4	4667.27	8698.12	3975.67	10512.8	4425.27	8468.45	3741.69	10028.8	4263.45	7978.23	3568.86	9556.44	4123.76	7464.42	3367.79	9157.71	3992.41	7087.76	3267.12	8840.43	3888.44	6573.92	3254.12	8601.51	3862.51	6333.23
		0.06466	5586.39	12741.1	5714.16	9826.39	5199.2	12820.9	5465.02	10212.4	4712.62	12658.7	5188.61	9960.32	4410.56	12081.2	4991.24	9372.42	4200.2	11517	4817.51	8751.75	3943.6	11048.9	4657.58	8301.46	3820.69	10670	4521.78	7677.14	3792.3	10374.1	4482.18	7382.69
		0.05114	6626.15	15325.2	6670.94	11494.2	6210.37	15423.5	6412.05	12010	5623.19	15257.2	6096.39	11734.5	5237.54	14590.7	5855.68	11028.4	4969.93	13919.8	5639.92	10277.8	4649.92	13370.6	5445.28	9738.74	4490.4	12920.2	5269.57	8979.74	4443.62	12556.4	5212.52	8619.57
		0.04051	8038.63	18455.8	7782.39	13431.6	7367.16	18526.6	7518.09	14109.5	6716.26	18412.1	7158.47	13810.2	6240.31	17620.9	6865.83	12963.5	5905.27	16810.9	6599.07	12057.6	5495.72	16184.8	6362.99	11413.2	5292.61	15650.3	6138.22	10492.9	5226.11	15200.3	6059.34	10053.7
		0.03211	9429.22	22118.4	9078.06	15690.1	8863.05	22338.3	8814.33	16570	8038.14	22202.2	8405.4	16247.1	7441.55	21295.1	8050.36	15232.6	7013.18	20351.5	7721.6	14140.5	6506.93	19617.5	7435.89	13370.9	6266.82	18970.7	7150.8	12256.7	6170.17	18423.8	7044.69	11722.5
		0.02542	11354.2	26551.4	10598.3	18340.1	10598.8	27049.8	10343.4	19472.4	9689.49	26808.3	9878.87	19126.8	8925.62	25785.1	9448.41	17910.8	8398.96	24633.4	9043.88	16594.1	7764.46	23798.8	8698.39	15674.5	7465.38	23037.2	8338.83	14326.1	7320.56	22376.7	8198.67	13676.8
		0.02015	13741	31907.1	12366.6	21422.4	12848	32663.7	12131.5	22866.4	11740.2	32383.5	11605	22500.3	10761.8	31175	11084.2	21044.4	10091.4	29826.9	10588	19459.4	9300.01	28868.8	10171.2	18361.7	8902.92	27979.6	9720.67	16733.1	8722.26	27172.7	9538.48	15945.8
		0.01596	16623.9	38407.5	14440.6	25037.6	14976.6	39327.2	14239.8	26868.4	14234.3	39205.2	13644	26485.2	13049.4	37785.3	13014.1	24741.4	12193.1	36142.2	12406.2	22833.1	11217.4	35058.3	11903.6	21522.7	10726.6	34037.6	11341.3	19556.1	10469.1	33056.9	11107	18602.1
		0.01263	20319.3	45990.7	16867.8	29268.4	18884.6	47634	16720.5	31577	17396.3	47481.4	16047.2	31181.9	15815.6	45766.2	15286	29093.5	14794.6	43858.2	14542.4	26797	13640.8	42606	13936.8	25232.5	12979.6	41422.1	13237.8	22859.6	12636.9	40239.7	12939.1	21704.9
		0.01	24766.4	54870.6	19701.4	34207.8	23100.8	57444.3	19632.1	37103.7	21363	57396.1	18872.9	36704.3	19327.5	55512.1	17954.2	34204.6	18040.7	53189.2	17046.3	31443	16595.5	51758.5	16317.5	29576.3	15784.1	50391.6	15451.9	26716.2	15351.5	48989.2	15074.2	25320.6

## Sheet: Figure 1d
		Accumulated Charge	R\-(SEI)
		µAh cm\+(-2)	Ω cm\+(2)
		1.55909	15.8793
		3.11818	23.5321
		4.67727	24.9071
		6.23636	34.2807
		7.79545	39.6786
		9.35455	44.88
		10.9136	53.6486
		12.4727	59.0229
		14.0318	63.7057
		15.5909	61.8671
		17.15	68.6557
		18.7091	77.165
		20.2682	80.9286
		21.8273	88.2357
		23.3864	84.5429
		24.9455	89.0214
		26.5045	93.5786
		28.0636	93.1071
		29.6227	92.5571
		31.1818	96.8
		32.7409	96.4071
		34.3	102.3
		35.8591	106.779
		37.4182	108.9
		38.9773	111.65
		40.5364	115.657
		42.0954	119.193
		43.6546	116.521
		45.2136	123.2
		46.7727	117.543
		48.3318	126.814
		49.8909	123.75

## Sheet: Figure 2a
		Frequency	Re(Z)	#NAME?	Re(Z)	#NAME?	Re(Z)	#NAME?	Re(Z)	#NAME?	Re(Z)	#NAME?	Re(Z)	#NAME?	Re(Z)	#NAME?	Re(Z)	#NAME?	Re(Z)	#NAME?	Re(Z)	#NAME?	Re(Z)	#NAME?	Re(Z)	#NAME?	Re(Z)	#NAME?	Re(Z)	#NAME?	Re(Z)	#NAME?	Re(Z)	#NAME?	Re(Z)	#NAME?	Re(Z)	#NAME?
		Hz	Ω cm\+(2)	Ω cm\+(2)	Ω cm\+(2)	Ω cm\+(2)	Ω cm\+(2)	Ω cm\+(2)	Ω cm\+(2)	Ω cm\+(2)	Ω cm\+(2)	Ω cm\+(2)	Ω cm\+(2)	Ω cm\+(2)	Ω cm\+(2)	Ω cm\+(2)	Ω cm\+(2)	Ω cm\+(2)	Ω cm\+(2)	Ω cm\+(2)	Ω cm\+(2)	Ω cm\+(2)	Ω cm\+(2)	Ω cm\+(2)	Ω cm\+(2)	Ω cm\+(2)	Ω cm\+(2)	Ω cm\+(2)	Ω cm\+(2)	Ω cm\+(2)	Ω cm\+(2)	Ω cm\+(2)	Ω cm\+(2)	Ω cm\+(2)	Ω cm\+(2)	Ω cm\+(2)	Ω cm\+(2)	Ω cm\+(2)
			0 Data	0 Data	0	0	50 Data	50 Data	50	50	100 Data	100 Data	100	100	150 Data	150 Data	150	150	200 Data	200 Data	200	200	250 Data	250 Data	250 Fit	250	300 Data	300 Data	300 Fit	300	350 Data	350 Data	350 Fit	350	400 Data	400 Data	400 Fit	400
		393492	53.6644	18.1223	51.8489	17.2622	54.6179	18.6544	52.8113	17.4311	54.9727	18.7867	53.7019	17.474	55.467	19.0515	53.5858	17.5351	56.2456	19.3584	54.2667	17.6388	56.2334	19.4994	54.7911	17.8539	56.4729	19.611	55.0872	17.2558	56.5777	19.7113	54.4048	17.6877	57.1189	19.7768	55.4868	17.7075
		311656	55.9879	19.0279	55.1015	18.8981	56.8887	19.5208	55.9957	19.2187	57.2105	19.7723	56.867	19.2783	57.7011	19.9736	56.7222	19.4952	58.4121	20.2593	57.3797	19.666	58.4776	20.5016	57.9348	19.9231	58.6122	20.6176	58.0877	19.5336	58.7426	20.6474	57.4912	20.0001	59.1714	20.7749	58.544	19.9602
		246836	58.8076	20.0599	58.7741	20.166	59.63	20.7254	59.6367	20.7045	60.0662	20.9412	60.4814	20.7961	60.4743	21.2536	60.3562	21.1956	61.1686	21.5856	61.0061	21.4615	61.1381	21.9129	61.6026	21.7627	61.308	22.115	61.687	21.6168	61.4533	22.2102	61.1726	22.0991	61.7668	22.1933	62.1695	22.0228
		195498	62.16	20.9589	62.7215	20.9533	63.1211	21.7888	63.6199	21.7656	63.4058	22.1366	64.4355	21.912	63.9069	22.6212	64.3886	22.5029	64.6079	22.9538	65.0597	22.8881	64.5841	23.4251	65.7093	23.2326	64.7142	23.6527	65.8117	23.3334	64.8221	23.817	65.3608	23.82	65.1932	23.8836	66.2888	23.7434
		154840	66.0139	21.5385	66.7584	21.2151	67.0538	22.7578	67.7827	22.3305	67.2926	23.1525	68.5756	22.56	67.8438	23.6674	68.6657	23.3293	68.5818	24.2809	69.3975	23.8469	68.6936	24.8827	70.1117	24.2305	68.8726	25.0498	70.3109	24.5462	68.8019	25.2551	69.8963	25.0428	69.0573	25.5017	70.7623	25.0057
		122634	69.9161	21.6642	70.7001	20.9856	71.1753	23.0551	71.9468	22.3982	71.5544	23.7476	72.7345	22.7398	72.0153	24.3311	73.0096	23.6553	72.8993	25.0395	73.8455	24.3027	73.2378	25.727	74.6335	24.7181	73.4031	26.1218	74.9842	25.1913	73.3236	26.4455	74.5807	25.7251	73.6313	26.6329	75.411	25.7591
		97127.4	73.7543	21.3045	74.3994	20.3639	75.2869	22.9241	75.9528	22.0347	75.6044	23.6423	76.7632	22.5131	76.3712	24.4934	77.2528	23.5315	77.4023	25.1952	78.2317	24.2905	77.7692	25.8696	79.0994	24.7283	78.0288	26.3828	79.6237	25.2935	78.0702	27.0867	79.2202	25.9097	78.4414	27.3086	80.0523	26.029
		76928.1	77.3487	20.5551	77.7693	19.4832	79.2632	22.3313	79.6886	21.3521	79.8909	23.1679	80.5563	21.9839	80.7369	24.1131	81.2702	23.0608	81.8768	24.9187	82.4195	23.9022	82.3459	25.7427	83.3694	24.3528	82.7345	26.1969	84.0605	24.9533	82.8136	27.0366	83.6669	25.7054	83.352	27.4574	84.5384	25.905
		60922.7	80.6341	19.6071	80.7849	18.4779	82.9297	21.4368	83.1009	20.4781	83.6813	22.4762	84.063	21.271	84.6592	23.4145	84.9951	22.3693	86.0461	24.3972	86.3285	23.2597	86.7164	24.9256	87.3596	23.7146	87.2095	25.7298	88.1931	24.3127	87.2882	26.6928	87.8397	25.2515	87.9	27.1083	88.7791	25.512
		48257.5	83.5534	18.3874	83.4613	17.4638	86.103	20.3882	86.1793	19.5339	87.0828	21.5523	87.2711	20.4874	88.3093	22.3375	88.4051	21.5815	89.8827	23.4018	89.9233	22.4894	90.6681	24.1814	91.0324	22.942	91.2716	24.9879	91.9785	23.5208	91.6732	26.1269	91.7104	24.6872	92.1682	26.5038	92.7332	24.9818
		38218.2	86.189	17.3925	85.8496	16.5236	88.9396	19.388	88.9584	18.6149	90.1893	20.6633	90.2115	19.7233	91.4535	21.5616	91.5276	20.7994	93.4207	22.5737	93.2223	21.6994	94.3387	23.262	94.405	22.1457	94.9572	23.9734	95.4378	22.7044	95.5789	25.2801	95.3076	24.1277	96.3595	25.8721	96.4169	24.4295
		30266.5	88.3862	16.3472	88.0055	15.7133	91.688	18.4052	91.4841	17.7914	92.988	19.656	92.9253	19.0462	94.6406	20.5708	94.4043	20.1008	96.4929	21.6393	96.2617	20.9749	97.6377	22.3649	97.5134	21.4128	98.3753	23.0037	98.6146	21.9615	99.1024	24.6404	98.6769	23.66	100.018	25.1004	99.8664	23.9459
		23975.7	90.5532	15.5195	89.9854	15.0649	94.0521	17.4896	93.8086	17.1089	95.6199	18.9626	95.4602	18.5007	97.4139	19.9386	97.0857	19.5381	99.4381	20.8113	99.0898	20.3753	100.668	21.291	100.406	20.8047	101.559	22.0598	101.566	21.3585	102.528	23.9331	101.873	23.3424	103.502	24.5602	103.131	23.5954
		18983.8	92.3001	14.7647	91.8488	14.5905	96.2978	16.8086	95.9934	16.5903	97.9609	18.2429	97.8748	18.1109	99.8363	19.3366	99.6352	19.1406	102.256	20.1376	101.771	19.9358	103.336	20.7065	103.148	20.3579	104.691	21.451	104.366	20.9332	105.669	23.4403	104.967	23.2094	106.849	23.8316	106.278	23.4185
		15040.5	94.2135	14.3606	93.6341	14.295	98.4931	16.1956	98.0784	16.2486	100.351	17.96	100.205	17.8904	102.498	18.8643	102.093	18.9258	104.616	19.6935	104.345	19.6787	105.991	20.1999	105.781	20.0953	107.203	21.0838	107.06	20.7074	108.559	23.2318	108.002	23.28	109.816	23.5482	109.35	23.4396
		11913.6	95.9646	13.9677	95.3874	14.1731	100.395	16.0115	100.115	16.0839	102.421	17.7145	102.502	17.8412	104.525	18.662	104.514	18.8982	107.105	19.4867	106.871	19.6111	108.555	19.8537	108.364	20.0246	109.821	20.933	109.712	20.6871	111.427	23.1599	111.038	23.5614	112.753	23.6206	112.409	23.6701
		9436.23	97.6179	13.8634	97.141	14.2183	102.423	15.8002	102.138	16.0927	104.772	17.8065	104.799	17.961	107.137	18.774	106.936	19.0573	109.517	19.4341	109.389	19.7346	111.061	19.8321	110.939	20.1474	112.44	20.6868	112.366	20.8717	114.436	23.3213	114.119	24.0546	115.841	23.6216	115.5	24.1141
		7469.2	99.2973	13.9158	98.9276	14.4231	104.276	15.8336	104.185	16.2688	107.134	17.9159	107.133	18.2453	109.305	18.8616	109.402	19.4	112.036	19.7248	111.944	20.0469	113.401	20.0668	113.549	20.4614	115.104	20.9511	115.068	21.2566	117.378	23.7841	117.292	24.758	118.887	24.112	118.672	24.7721
		5919.69	101.036	14.0537	100.757	14.7765	106.309	16.0165	106.266	16.6016	108.976	18.285	109.507	18.6844	111.721	19.4039	111.922	19.9162	114.388	20.163	114.545	20.5385	115.787	20.4719	116.205	20.9568	117.54	21.3462	117.827	21.8299	120.466	24.5661	120.563	25.6592	121.909	24.7502	121.933	25.6332
		4689.32	102.647	14.3712	102.663	15.2719	108.249	16.6209	108.417	17.0845	111.503	19.0597	111.958	19.2756	114.137	19.9124	114.537	20.6017	116.885	20.4577	117.238	21.2052	118.435	20.9385	118.953	21.6293	120.344	22.0014	120.688	22.5869	123.616	25.7465	123.981	26.7581	125.091	25.6648	125.334	26.6971
		3711.66	104.647	14.9439	104.665	15.9033	110.511	17.0606	110.656	17.7127	113.955	19.7706	114.504	20.0187	116.677	20.7665	117.273	21.4525	119.671	21.268	120.047	22.0431	121.189	21.9921	121.816	22.4756	123.049	22.9636	123.674	23.525	126.751	27.0362	127.571	28.0543	128.175	26.7311	128.903	27.9628
		2941.11	106.282	15.5897	106.759	16.6593	112.282	17.9077	112.976	18.4777	116.231	20.6661	117.132	20.9105	119.149	21.6989	120.119	22.458	122.234	22.7691	122.962	23.042	124.138	22.9455	124.783	23.4865	125.966	23.9755	126.771	24.6363	130.004	28.5597	131.315	29.5387	131.388	28.3601	132.62	29.4208
		2327.77	108.245	16.4962	108.974	17.5446	114.444	19.1016	115.405	19.39	119.067	21.9283	119.873	21.971	122.041	23.2215	123.112	23.6305	125.21	24.0446	126.021	24.2152	126.859	24.259	127.891	24.6772	128.91	25.608	130.014	25.9411	133.649	30.6674	135.255	31.238	135.117	30.3338	136.526	31.0967
		1843.23	110.284	17.4933	111.298	18.5563	117.103	20.1365	117.929	20.4552	121.697	23.2364	122.714	23.2142	124.994	24.7495	126.233	24.9733	128.255	25.4108	129.204	25.5678	130.098	25.8727	131.121	26.0556	132.501	27.2285	133.383	27.4523	137.587	32.8862	139.362	33.1668	138.82	32.4833	140.593	33.0054
		1460.47	112.52	19.0108	113.726	19.7042	119.534	21.6592	120.546	21.6934	124.773	24.6639	125.659	24.6696	128.202	26.1094	129.481	26.5075	131.638	27.2915	132.509	27.1232	133.167	27.6309	134.47	27.648	135.576	29.2157	136.877	29.2037	141.664	35.4167	143.633	35.3654	142.797	35.0193	144.814	35.189
		1156.85	114.863	20.4565	116.267	21.0147	122.221	23.1081	123.271	23.1432	127.732	27.0629	128.728	26.3858	131.474	28.3648	132.868	28.276	134.903	29.3589	135.951	28.9273	136.687	29.7675	137.956	29.5044	139.027	31.7827	140.515	31.2539	146.065	38.4114	148.087	37.9049	146.798	37.8647	149.205	37.7223
		916.466	117.413	22.4301	118.914	22.5211	125.04	25.2048	126.106	24.8488	131.278	29.3075	131.935	28.415	134.965	30.7303	136.393	30.329	138.408	31.605	139.531	31.0339	140.304	32.3312	141.581	31.6818	142.817	34.4144	144.305	33.6686	150.753	42.0685	152.728	40.8652	151.389	41.6048	153.769	40.6909
		726.162	119.974	24.4539	121.67	24.2718	127.993	27.4502	129.064	26.8688	134.7	31.9503	135.304	30.8222	138.86	33.4592	140.068	32.735	142.446	34.4554	143.261	33.5151	144.203	35.1467	145.363	34.2554	147.133	37.5094	148.271	36.5318	155.675	46.0067	157.582	44.3494	156.397	45.7239	158.53	44.2051
		574.448	122.697	26.7691	124.568	26.3468	131.11	30.1593	132.197	29.2937	138.23	34.8518	138.9	33.7069	142.927	36.6639	143.946	35.6023	146.372	37.8399	147.2	36.4835	148.262	38.6712	149.363	37.3416	151.724	41.4376	152.483	39.9714	161.454	50.7638	162.731	48.5149	161.918	50.6998	163.569	48.4316
		455.146	125.705	29.653	127.59	28.7952	134.637	33.2983	135.496	32.1739	142.511	38.1556	142.723	37.1178	147.235	40.2403	148.014	38.9929	150.816	41.5091	151.335	40.0037	152.896	42.6432	153.574	41.0054	156.493	45.3952	156.939	44.0564	167.184	56.0172	168.166	53.4485	167.561	56.0243	168.882	53.4667
		360.577	129.241	32.8875	130.791	31.7209	138.55	36.8416	139.034	35.62	147.139	42.3651	146.857	41.1726	151.723	44.3985	152.352	43.0413	156.068	45.7482	155.753	44.2145	158.045	47.118	158.084	45.3886	161.646	50.3931	161.74	48.9403	173.772	61.8049	174.006	59.34	174.307	62.6667	174.59	59.5117
		285.457	133.007	36.8758	134.228	35.236	142.769	41.3279	142.88	39.7493	151.642	47.2663	151.386	45.9948	156.773	49.4239	157.042	47.891	160.981	51.0931	160.539	49.2638	163.27	52.3191	162.985	50.6417	166.996	56.3981	166.985	54.7853	180.922	68.8308	180.372	66.3899	181.123	70.0753	180.817	66.7804
		226.231	137.235	41.602	137.934	39.4258	147.005	46.4508	147.078	44.6463	156.884	52.6352	156.361	51.6684	162.454	54.958	162.131	53.6471	166.57	57.0554	165.745	55.2596	169.29	58.1253	168.33	56.8735	173.093	63.2656	172.738	61.707	188.07	77.8767	187.338	74.7427	188.436	78.9337	187.643	75.4299
		179.14	141.301	46.6868	142.013	44.4521	152.395	52.3227	151.749	50.4834	162.6	58.9166	161.918	58.3776	168.17	62.003	167.764	60.5179	172.886	64.1397	171.519	62.4176	175.197	65.7673	174.274	64.3044	180.047	71.4323	179.165	69.9447	196.952	87.5265	195.107	84.6926	197.2	89.3064	195.276	85.7734
		141.861	146.024	53.0667	146.539	50.4428	157.669	59.1435	156.976	57.3924	169.025	66.6255	168.154	66.258	175.084	70.1236	174.041	68.6646	179.476	72.1434	177.966	70.9041	182.136	74.2135	180.925	73.1034	187.564	81.1604	186.385	79.681	206.445	98.6999	203.822	96.465	206.532	101.287	203.864	98.0554
		112.337	152.081	60.4375	151.617	57.5631	164.025	67.0313	162.878	65.5474	176.321	75.6007	175.198	75.4917	182.939	79.3701	181.101	78.2977	187.103	82.1445	185.231	80.9373	189.828	84.1773	188.431	83.4933	196.033	92.4275	194.561	91.1578	216.574	112.35	213.68	110.358	217.105	115.041	213.613	112.598
		89.0032	158.286	68.3121	157.35	65.9777	171	76.7192	169.569	75.1208	184.694	86.2701	183.179	86.2568	190.068	89.9522	189.084	89.6257	195.135	93.8867	193.457	92.7337	198.234	96.9744	196.94	95.6951	206.458	105.561	203.853	104.615	227.569	129.117	224.878	126.666	228.248	130.078	224.729	129.725
		70.4736	165.479	79.0683	163.903	75.9418	178.715	87.2327	177.234	86.3862	193.24	98.5038	192.304	98.8419	199.97	103.089	198.208	102.977	205.286	107.327	202.872	106.635	208.463	110.149	206.687	110.059	216.371	120.467	214.518	120.436	241.548	146.157	237.726	145.859	241.711	151.034	237.531	149.944
		55.8036	174.052	90.7939	171.417	87.681	187.897	100.001	186.029	99.5809	202.538	112.89	202.744	113.491	210.482	118.456	208.662	118.636	215.441	122.995	213.671	122.938	219.013	126.58	217.87	126.888	228.307	138.642	226.772	138.952	256.105	168.012	252.489	168.345	255.819	173.44	252.296	173.706
		44.2217	182.959	104.724	180.04	101.434	197.817	115.078	196.117	114.955	214.209	129.545	214.678	130.459	221.954	136.626	220.641	136.906	227.798	141.686	226.056	141.957	231.71	145.994	230.701	146.503	241.35	159.776	240.845	160.512	272.642	193.124	269.446	194.553	272.347	200.252	269.32	201.487
		35.0112	193.6	120.154	190.043	117.638	209.165	132.385	207.803	132.977	227.009	149.872	228.449	150.234	235.064	156.825	234.509	158.345	240.72	162.789	240.406	164.275	246.092	168.182	245.566	169.503	257.534	184.959	257.16	185.771	290.632	223.616	289.111	225.286	290.419	232.515	289.137	234.167
		27.7039	206.183	139.017	201.664	136.682	223.029	153.194	221.35	154.054	241.581	173.155	244.343	173.234	250.544	181.769	250.579	183.444	256.917	188.823	257.044	190.404	261.818	195.216	262.8	196.41	274.698	214.24	276.084	215.301	310.686	259.038	311.931	261.248	311.019	269.319	312.218	272.526
		21.9761	219.968	160.323	215.006	158.735	237.451	177.832	236.862	178.349	257.848	200.484	262.46	199.603	266.978	211.215	268.979	212.401	274.967	219.636	276.103	220.552	279.706	227.291	282.539	227.435	293.806	247.984	297.764	249.33	334.091	300.045	338.087	302.723	334.374	314.59	338.769	316.906
		17.3869	235.779	185.78	230.685	184.818	254.948	205.506	255.036	206.958	277.101	233.196	255.036	206.958	286.382	245.286	290.539	246.526	294.333	255.401	298.447	256.084	299.689	263.631	305.671	263.978	316.625	289.804	323.174	289.389	359.668	349.754	368.763	351.588	359.315	366.776	370.017	369.361
		13.7868	254.135	214.54	248.751	215.014	274.56	238.401	275.91	239.936	299.421	271.551	275.91	239.936	309.142	285.967	315.305	285.892	318.187	297.323	324.122	297.08	323.716	307.543	332.243	306.113	340.579	337.43	352.364	335.558	390.535	409.058	404.023	407.952	390.35	431.68	406.063	430.06
		10.9113	275.6	248.037	269.953	250.577	297.556	278.213	300.323	278.614	322.363	316.22	300.323	278.614	337.214	332.158	344.278	332.094	343.527	348.514	354.171	345.201	349.394	358.804	335.86	360.949	369.925	394.517	356.144	399.059	423.933	479.535	445.298	474.098	422.928	507.714	448.405	501.525
		8.64215	298.864	289.429	294.576	291.983	322.773	323.264	328.573	323.463	351.749	370.178	328.573	323.463	361.955	390.314			373.649	408.055			380.918	420.17	366.699	426.246	402.526	463.345	390.353	471.251	460.752	566.361			461.61	601.836
		6.84107	325.41	336.195	323.342	340.451	351.141	377.315	361.457	375.747	384.285	432.155	361.457	375.747	397.694	456.863			407.84	477.917			416.746	494.524	403.206	503.864	441.755	543.317	430.85	557.017	505.193	666.966			504.994	711.757
		5.42535	356.027	391.222	356.598	396.563	385.391	440.552	399.332	436.037	420.979	505.13	399.332	436.037	434.322	537.987			446.515	562.605			454.983	582.343	445.988	595.09	482.037	641.769	478.306	657.771	555.307	788.318			555.151	845.68
		4.29258	392.128	456.75	395.758	462.702	424.682	516.195			463.269	595.118			479.259	632.624			490.665	663.838			500.251	687.089	497.068	704.237	530.823	759.984	534.959	778.265	611.846	936.256			613.15	1008.22
		3.40414	431.689	533.176	440.967	539.116	468.371	604.631			511.981	699.934			529.564	745.241			542.06	783.057			551.185	812.935	556.873	832.218	585.555	901.367	601.277	919.496	677.498	1111.55			680.049	1204.28
		2.69582	477.74	625.336	493.984	628.778	518.952	710.466			568.223	825.495			587.671	880.808			600.003	928.316			610.652	964.755	628.008	984.609	650.145	1069.73	680.143	1087.6	756.125	1326.51			756.678	1443.11
		2.13223	530.152	734.876	556.177	734.001	576.981	836.669			632.816	975.886			654.423	1043.65			668.072	1102.46			679.755	1148.74	712.661	1166.09	723.816	1278.22	773.971	1287.72	843.94	1586.78			847.951	1733.81
		1.69102	588.826	863.584	627.879	855.349	642.621	985.35			706.998	1154.91			730.585	1237.5			745.121	1312.05			757.233	1369.16	811.668	1378.46	808.098	1525.11	883.681	1521.83	949.186	1897.31			953.882	2080.92
		1.33844	657.956	1019.76	712.208	998.097	716.599	1165.41			793.291	1371.97			819.846	1473.71			835.424	1566.65			848.192	1635.85	929.798	1631.95	906.867	1825.37	1014.54	1801.16	1072.4	2279.3			1080.56	2510.46
		1.05889	737.066	1206.7	810.823	1165.05	801.545	1382.59			893.117	1632.46			922.705	1760.06			939.707	1874.24			955.831	1962.81	1069.95	1932.77	1025.01	2194.38	1169.76	2132.56	1217.34	2742.66			1230.09	3032.81
		0.83951	828.71	1428.56	924.806	1358.05	899.671	1643.2			1009.23	1944.17			1041.77	2101.69			1061.21	2244.5			1077.67	2354.61	1234.31	2285.61	1161.15	2637.06	1351.73	2521.12	1388.49	3299.11			1405.23	3662.2
		0.66518	934.401	1695.63	1058.05	1583.68	1011.79	1958.92			1143.97	2321.45			1182.34	2516.05			1204.34	2694.4			1224.16	2830.47	1429.23	2704.12	1323.23	3175.61	1567.48	2981.86	1593.16	3976.61			1616.73	4430.12
		0.52645	1058.74	2019.58	1214.25	1848.19	1143.69	2344.86			1302.83	2779.81			1348.21	3021.35			1372.72	3243.39			1397.39	3413.08	1661.06	3201.91	1516.6	3833.15	1824	3529.72	1838.62	4802.72			1870.07	5370.62
		0.4168	1203.49	2408.21	1396.24	2156.39	1300.95	2811.91			1492.44	3333.37			1544.5	3632.3			1574.74	3909.21			1601.67	4121.42	1935.13	3790.43	1745.86	4632.3	2127.16	4177.21	2132.48	5805.38			2174.17	6520.12
		0.33059	1373.14	2871.99	1606.8	2512.98	1485.51	3374.89			1716.12	3998.26			1779.09	4366.62			1812.38	4712.41			1843.56	4972.72	2256.82	4481.26	2020.8	5595.16	2482.9	4937.04	2485.42	7011.95			2538.3	7898.69
		0.26138	1574.42	3439.41	1855.83	2934.73	1711.05	4065.1			1986.45	4812.26			2062.56	5269.19			2102.27	5700.68			2139.26	6022.86	2642.86	5310.27	2353.8	6781.52	2909.65	5848.56	2918.47	8498.48			2987.61	9606.78
		0.20703	1809.31	4120.77	2144.21	3423.13	1981.24	4894.2			2309.59	5788.2			2402.31	6355.76			2447.71	6892.94			2489.82	7294.81	3096.43	6284.34	2754.59	8216.14	3410.92	6919.25	3440.45	10291.5			3527.87	11678.4
		0.16422	2083.3	4935.89	2478.35	3989.02	2307.58	5886.88			2700.08	6960.69			2810.86	7661.57			2864.61	8331.34			2909.57	8832.96	3629.61	7429.37	3238.75	9950.34	3999.98	8177.47	4076.88	12452.7			4185.81	14178.1
		0.13007	2409.75	5928.49	2870.49	4653.15	2709.86	7094.43			3177.15	8384.2			3313.93	9250.42			3374.76	10090.9			3422.01	10716.3	4264.46	8792.74	3828.17	12069.4	4701.15	9675.15	4863.23	15085			4996.13	17238.5
		0.10285	2798.66	7142.79	3331.28	5433.55	3198.51	8559.63			3762.51	10114			3933.95	11186			3999.56	12241			4050.3	13023.5	5021.37	10418.2	4559.4	14668	5536.87	11460.2	5844.73	18309.7			5996.19	21000.5
		0.08156	3254.12	8601.51	3862.51	6333.23	3787.24	10301			4468.09	12171.3			4685.47	13502.2			4759.23	14818.9			4812.67	15802.6	5906.72	12319.6	5453.96	17788.1	6514.11	13547.6	7043.56	22158.5			7223.62	25520
		0.06466	3792.3	10374.1	4482.18	7382.69	4506.2	12396.1			5336.47	14647.3			5613.42	16287.7			5694.12	17944.4			5748.62	19178.9	6954.46	14569.6	6561.75	21580.2	7670.25	16017	8544.94	26824.5			8757.43	31022.3
		0.05114	4443.62	12556.4	5212.52	8619.57	5393.1	14936.3			6425.82	17645.8			6765.46	19682.5			6867.97	21765.1			6911.5	23342.3	8207.36	17260.3	7954.88	26223.8	9052.33	18969.1	10450.2	32480.2			10675.6	37775.5
		0.04051	5226.11	15200.3	6059.34	10053.7	6473.81	17977.7			7736.19	21242.4			8200.82	23738.1			8316.39	26367.6			8353.48	28348.9	9681.37	20425.7	9682.65	31813.3	10677.8	22441	12812	39272.9			13077.6	45897.6
		0.03211	6170.17	18423.8	7044.69	11722.5	7785.3	21611.2			9357.79	25527.5			9973.72	28594			10114.3	31921.7			10165	34426.3	11421.5	24162.5	11861.1	38548.2	12596.1	26538.4	15838.3	47401.6			16113	55717.5
		0.02542	7320.56	22376.7	8198.67	13676.8	9393.6	25986.9			11384.7	30661.1			12182.3	34437.4			12384.8	38621.9			12455.1	41844.6	13489.1	28602.6	14635.8	46723.9	14874.8	31405.4	19634.3	57154.1			19975.4	67645.6
		0.02015	8722.26	27172.7	9538.48	15945.8	11356.1	31195.9			13866.1	36746.9			14917.3	41389			15245.9	46674.2			15333.9	50737.8	15924.7	33832.9	18112.2	56535.2	17558.2	37136.8	24465.6	68730.3			24821.2	81922.7
		0.01596	10469.1	33056.9	11107	18602.1	13779.4	37467.3			17017.4	44032.5			18389.5	49655.1			18875.4	56355.4			18985.8	61524.4	18817.5	40045	22550.9	68287.2	20744.4	43942.1	30553.7	82448.5			30979.3	99097.8
		0.01263	12636.9	40239.7	12939.1	21704.9	16757.1	44996.2			23190.9	52538.5			22750.9	59544.2			23465.9	67968.8			23737.1	74526	22246	47407.4	28273.7	82348.8	24519.5	52004.9	38351.9	98647.8			38923.2	119787
		0.01	15351.5	48989.2	15074.2	25320.6	20220.7	53695.1			25604.3	62871.6			28184.4	71217.8			29338.9	81800.5			29777.3	90052.3	26299.6	56112.2	35441.9	99015.5	28981.4	61534.9	48155.4	117744			49040.2	144316

## Sheet: Figure 2b
			OCV Time	Potential				OCV Time	R\-(SEI)
			h	V \i(vs.) Li\+(+)/Li				h	Ω cm\+(-2)
			0	0.04713				0	123.75
			0.000107226	0.04663				2	--
			0.000214438	0.04659				3	--
			0.000321661	0.04659				5	--
			0.000428896	0.04662				6	--
			0.000536107	0.04662				8	--
			0.00064334	0.04672				9	--
			0.000750553	0.04665				11	--
			0.000857775	0.04667				12	--
			0.000965003	0.04669				14	--
			0.00107	0.04669				16	--
			0.00118	0.04669				17	--
			0.00129	0.04669				19	--
			0.00139	0.04671				20	--
			0.0015	0.04673				22	--
			0.00161	0.04671				23	--
			0.00172	0.0467				25	121.079
			0.00182	0.04668				26	--
			0.00189	0.04672				28	--
			0.002	0.0467				30	--
			0.00207	0.0467				31	--
			0.00215	0.0467				33	--
			0.00222	0.04669				34	--
			0.00229	0.0467				36	--
			0.00238	0.04676				37	--
			0.00249	0.04678				39	--
			0.00261	0.04681				40	--
			0.00274	0.04681				42	--
			0.00286	0.0468				44	--
			0.00298	0.0468				45	--
			0.00311	0.0468				47	--
			0.00323	0.0468				48	--
			0.00335	0.04681				50	125.479
			0.00348	0.04681				51	--
			0.0036	0.04681				53	--
			0.00372	0.04681				54	--
			0.00384	0.04681				56	--
			0.00397	0.04681				58	--
			0.00409	0.04682				59	--
			0.00421	0.0468				61	--
			0.0044	0.04679				62	--
			0.00453	0.04679				64	--
			0.00465	0.04679				65	--
			0.00477	0.04678				67	--
			0.0049	0.0468				68	--
			0.00503	0.04681				70	--
			0.00514	0.0468				72	--
			0.00525	0.0468				73	--
			0.00538	0.0468				75	137.107
			0.0055	0.0468				76	--
			0.00564	0.04681				78	--
			0.00581	0.0468				79	--
			0.00603	0.04682				81	--
			0.00631	0.04682				82	--
			0.00683	0.04682				84	--
			0.00726	0.04682				86	--
			0.0078	0.04682				87	--
			0.00848	0.0468				89	--
			0.00934	0.0468				90	--
			0.01043	0.04681				92	--
			0.0118	0.04681				93	--
			0.01437	0.04681				95	--
			0.01654	0.04681				96	--
			0.01928	0.04681				98	--
			0.02274	0.04681				100	137.343
			0.02711	0.04682				101	--
			0.03263	0.04682				103	--
			0.03959	0.04681				104	--
			0.04836	0.04682				106	--
			0.05946	0.04682				107	--
			0.07346	0.04682				109	--
			0.09111	0.04682				110	--
			0.11343	0.04682				112	--
			0.1416	0.04682				114	--
			0.17715	0.04682				115	--
			0.22204	0.04683				117	--
			0.27867	0.04683				118	--
			0.35018	0.04683				120	--
			0.44051	0.04682				121	--
			0.55457	0.04682				123	--
			0.55459	0.05332				125	163.35
			0.55487	0.05161				126	--
			0.55514	0.05129				128	--
			0.55542	0.0511				129	--
			0.5557	0.05093				131	--
			0.55598	0.0507				132	--
			0.55626	0.05064				134	--
			0.55653	0.05068				135	--
			0.55681	0.05056				137	--
			0.55709	0.05053				138	--
			0.55737	0.05053				140	--
			0.55764	0.05054				142	--
			0.55792	0.05041				143	--
			0.5582	0.05053				145	--
			0.55848	0.05051				146	--
			0.55876	0.05041				148	--
			0.55903	0.05028				149	--
			0.55931	0.05045				150	160.207
			0.55959	0.05037				152	--
			0.55987	0.05033				154	--
			0.56014	0.05037				156	--
			0.56042	0.05026				157	--
			0.5607	0.05039				159	--
			0.56098	0.05026				160	--
			0.56126	0.0503				162	--
			0.56153	0.05039				163	--
			0.56181	0.05033				165	--
			0.56209	0.05032				166	--
			0.56237	0.05037				168	--
			0.56264	0.05039				170	--
			0.56292	0.05047				171	--
			0.5632	0.05039				173	--
			0.56348	0.05037				175	164.45
			0.56376	0.05045				176	--
			0.56403	0.05037				177	--
			0.56431	0.05035				179	--
			0.56459	0.05047				180	--
			0.56487	0.05035				182	--
			0.56514	0.05043				184	--
			0.56542	0.05047				185	--
			0.5657	0.05053				187	--
			0.56598	0.05054				188	--
			0.56626	0.05045				190	--
			0.56653	0.05047				191	--
			0.56681	0.05049				193	--
			0.56709	0.05058				194	--
			0.56737	0.05047				196	--
			0.56764	0.05058				198	--
			0.56792	0.0507				200	160.286
			0.5682	0.05064				201	--
			0.56848	0.05051				202	--
			0.56876	0.05066				204	--
			0.56903	0.05062				205	--
			0.56931	0.0507				207	--
			0.56959	0.0507				208	--
			0.56987	0.05064				210	--
			0.57014	0.0507				212	--
			0.57042	0.05062				213	--
			0.5707	0.0507				215	--
			0.57098	0.05068				216	--
			0.57126	0.05062				218	--
			0.57153	0.05087				219	--
			0.57181	0.05075				221	--
			0.57209	0.05079				222	--
			0.57237	0.05087				224	--
			0.57264	0.05079				225	165.471
			0.57292	0.05085				227	--
			0.5732	0.05087				229	--
			0.57348	0.05085				230	--
			0.57376	0.05083				232	--
			0.57403	0.05087				233	--
			0.57431	0.05093				235	--
			0.57459	0.05093				236	--
			0.57487	0.05104				238	--
			0.57514	0.05098				240	--
			0.57542	0.05096				241	--
			0.5757	0.0511				243	--
			0.57598	0.05108				244	--
			0.57626	0.05112				246	--
			0.57653	0.05104				247	--
			0.57681	0.05108				249	--
			0.57709	0.05114				250	157.614
			0.57737	0.05112				252	--
			0.57764	0.05114				254	--
			0.57792	0.05121				255	--
			0.5782	0.05131				257	--
			0.57848	0.05121				258	--
			0.57876	0.05116				260	--
			0.57903	0.05127				261	--
			0.57931	0.05131				263	--
			0.57959	0.05127				264	--
			0.57987	0.05129				266	--
			0.58014	0.05129				268	--
			0.58042	0.05125				269	--
			0.5807	0.05131				271	--
			0.58098	0.05148				272	--
			0.58126	0.05133				274	--
			0.58153	0.05142				275	161.464
			0.58181	0.05142				277	--
			0.58209	0.05142				278	--
			0.58237	0.05152				280	--
			0.58264	0.05142				282	--
			0.58292	0.05158				283	--
			0.5832	0.05159				285	--
			0.58348	0.05152				286	--
			0.58376	0.05146				288	--
			0.58403	0.05154				289	--
			0.58431	0.05165				291	--
			0.58459	0.05165				293	--
			0.58487	0.05154				294	--
			0.58514	0.05161				296	--
			0.58542	0.05171				297	--
			0.5857	0.05167				299	--
			0.58598	0.05175				300	164.843
			0.58626	0.05167				302	--
			0.58653	0.05169				303	--
			0.58681	0.05177				305	--
			0.58709	0.05179				307	--
			0.58737	0.05171				308	--
			0.58764	0.05179				310	--
			0.58792	0.05196				311	--
			0.5882	0.05184				313	--
			0.58848	0.05188				314	--
			0.58876	0.0518				316	--
			0.58903	0.05194				317	--
			0.58931	0.05188				319	--
			0.58959	0.05184				321	--
			0.58987	0.05198				322	--
			0.59014	0.05188				324	--
			0.59042	0.052				325	186.293
			0.5907	0.05209				327	--
			0.59098	0.05211				328	--
			0.59126	0.05209				330	--
			0.59153	0.05213				331	--
			0.59181	0.05207				333	--
			0.59209	0.052				335	--
			0.59237	0.05213				336	--
			0.59264	0.05213				338	--
			0.59292	0.05217				339	--
			0.5932	0.05203				341	--
			0.59348	0.05222				342	--
			0.59376	0.05226				344	--
			0.59403	0.0523				345	--
			0.59431	0.0523				347	--
			0.59459	0.05224				349	--
			0.59487	0.05228				350	205.229
			0.59514	0.05236				352	--
			0.59542	0.05238				353	--
			0.5957	0.05253				355	--
			0.59598	0.05242				356	--
			0.59626	0.0524				358	--
			0.59653	0.05238				359	--
			0.59681	0.05238				361	--
			0.59709	0.05261				363	--
			0.59737	0.05236				364	--
			0.59765	0.05253				366	--
			0.59792	0.05247				367	--
			0.5982	0.05245				369	--
			0.59848	0.05243				370	--
			0.59876	0.05247				372	--
			0.59903	0.05255				373	--
			0.59931	0.05255				375	205.543
			0.59959	0.05243				377	--
			0.59987	0.05266				378	--
			0.60015	0.05259				380	--
			0.60042	0.05264				381	--
			0.6007	0.05259				383	--
			0.60098	0.0527				384	--
			0.60126	0.05259				386	--
			0.60153	0.05276				387	--
			0.60181	0.0528				389	--
			0.60209	0.0528				391	--
			0.60237	0.05289				392	--
			0.60265	0.0527				394	--
			0.60292	0.05282				395	--
			0.6032	0.0528				397	--
			0.60348	0.05297				398	--
			0.60376	0.05282				400	198.629
			0.60403	0.05293				401
			0.60431	0.05295				403
			0.60459	0.05299				405
			0.60487	0.05289				406
			0.60515	0.05304				408
			0.60542	0.05306				409
			0.6057	0.05283				411
			0.60598	0.05312				412
			0.60626	0.05303				414
			0.60653	0.05299				415
			0.60681	0.05303
			0.60709	0.05304
			0.60737	0.05318
			0.60765	0.05316
			0.60792	0.05306
			0.6082	0.05316
			0.60848	0.05316
			0.60876	0.0532
			0.60903	0.05333
			0.60931	0.05303
			0.60959	0.05331
			0.60987	0.05325
			0.61015	0.05318
			0.61042	0.05322
			0.6107	0.05318
			0.61098	0.05322
			0.61126	0.05324
			0.61153	0.05327
			0.61181	0.05327
			0.61209	0.05333
			0.61237	0.05346
			0.61265	0.05343
			0.61292	0.05362
			0.6132	0.0535
			0.61348	0.05346
			0.61376	0.0535
			0.61403	0.05348
			0.61431	0.0535
			0.61459	0.05358
			0.61487	0.05366
			0.61515	0.05358
			0.61542	0.05356
			0.6157	0.05366
			0.61598	0.05362
			0.61626	0.05367
			0.61653	0.05375
			0.61681	0.05367
			0.61709	0.05373
			0.61737	0.0536
			0.61765	0.05373
			0.61792	0.05371
			0.6182	0.05385
			0.61848	0.05388
			0.61876	0.05373
			0.61903	0.05381
			0.61931	0.05385
			0.61959	0.0539
			0.61987	0.05381
			0.62015	0.05383
			0.62042	0.05381
			0.6207	0.05394
			0.62098	0.05388
			0.62126	0.05388
			0.62153	0.05394
			0.62181	0.05406
			0.62209	0.05415
			0.62237	0.05394
			0.62265	0.05408
			0.62292	0.0539
			0.6232	0.05406
			0.62348	0.05411
			0.62376	0.05406
			0.62403	0.05419
			0.62431	0.05408
			0.62459	0.05419
			0.62487	0.05411
			0.62515	0.05419
			0.62542	0.05411
			0.6257	0.05419
			0.62598	0.05419
			0.62626	0.05425
			0.62653	0.05421
			0.62681	0.0543
			0.62709	0.05429
			0.62737	0.05432
			0.62765	0.05425
			0.62792	0.05442
			0.6282	0.05434
			0.62848	0.05429
			0.62876	0.05427
			0.62903	0.05446
			0.62931	0.05444
			0.62959	0.05446
			0.62987	0.05453
			0.63015	0.05446
			0.63042	0.0545
			0.6307	0.05442
			0.63098	0.05453
			0.63126	0.05448
			0.63153	0.05446
			0.63181	0.05457
			0.63209	0.05451
			0.63237	0.05459
			0.63265	0.05451
			0.63292	0.05455
			0.6332	0.05469
			0.63348	0.05459
			0.63376	0.05457
			0.63403	0.05459
			0.63431	0.0547
			0.63459	0.05476
			0.63487	0.05459
			0.63515	0.05455
			0.63542	0.05478
			0.6357	0.05472
			0.63598	0.05484
			0.63626	0.05482
			0.63653	0.05486
			0.63681	0.05486
			0.63709	0.0548
			0.63737	0.05495
			0.63765	0.05478
			0.63792	0.05474
			0.6382	0.05484
			0.63848	0.05493
			0.63876	0.05493
			0.63903	0.05495
			0.63931	0.05486
			0.63959	0.05486
			0.63987	0.05493
			0.64015	0.05484
			0.64042	0.05501
			0.6407	0.05507
			0.64098	0.05509
			0.64126	0.05516
			0.64153	0.05514
			0.64181	0.05511
			0.64209	0.05514
			0.64237	0.05516
			0.64265	0.05516
			0.64292	0.05503
			0.6432	0.05505
			0.64348	0.05507
			0.64376	0.05512
			0.64403	0.05514
			0.64431	0.05514
			0.64459	0.05524
			0.64487	0.05532
			0.64515	0.0553
			0.64542	0.05524
			0.6457	0.0553
			0.64598	0.05524
			0.64626	0.05532
			0.64653	0.05537
			0.64681	0.05533
			0.64709	0.05543
			0.64737	0.05545
			0.64765	0.05541
			0.64792	0.05543
			0.6482	0.05545
			0.64848	0.05554
			0.64876	0.05551
			0.64903	0.05543
			0.64931	0.0556
			0.64959	0.05553
			0.64987	0.05554
			0.65015	0.05551
			0.65042	0.05541
			0.6507	0.05564
			0.65098	0.05562
			0.65126	0.05568
			0.65153	0.0556
			0.65181	0.05566
			0.65209	0.0557
			0.65237	0.05566
			0.65265	0.05566
			0.65292	0.05568
			0.6532	0.05575
			0.65348	0.0557
			0.65376	0.0557
			0.65403	0.05575
			0.65431	0.05574
			0.65459	0.05595
			0.65487	0.05589
			0.65515	0.05583
			0.65542	0.05593
			0.6557	0.05591
			0.65598	0.05577
			0.65626	0.05591
			0.65653	0.05587
			0.65681	0.05596
			0.65709	0.05591
			0.65737	0.056
			0.65765	0.05606
			0.65792	0.056
			0.6582	0.05595
			0.65848	0.05595
			0.65876	0.05591
			0.65903	0.05593
			0.65931	0.05602
			0.65959	0.05614
			0.65987	0.0561
			0.66015	0.05614
			0.66042	0.05606
			0.6607	0.05612
			0.66098	0.05606
			0.66126	0.05617
			0.66153	0.05621
			0.66181	0.05625
			0.66209	0.05625
			0.66237	0.05612
			0.66265	0.05616
			0.66292	0.05625
			0.6632	0.05625
			0.66348	0.05631
			0.66376	0.05623
			0.66403	0.05627
			0.66431	0.05633
			0.66459	0.05627
			0.66487	0.05625
			0.66515	0.05637
			0.66542	0.05631
			0.6657	0.05633
			0.66598	0.05644
			0.66626	0.05637
			0.66653	0.05642
			0.66681	0.05644
			0.66709	0.05638
			0.66737	0.05648
			0.66765	0.05648
			0.66792	0.05658
			0.6682	0.05648
			0.66848	0.05648
			0.66876	0.05659
			0.66903	0.0564
			0.66931	0.05642
			0.66959	0.05648
			0.66987	0.05654
			0.67015	0.0565
			0.67042	0.05654
			0.6707	0.05665
			0.67098	0.05658
			0.67126	0.05659
			0.67153	0.05667
			0.67181	0.05659
			0.67209	0.05667
			0.67237	0.05663
			0.67265	0.05654
			0.67292	0.05669
			0.6732	0.05663
			0.67348	0.05675
			0.67376	0.05686
			0.67403	0.0568
			0.67431	0.05684
			0.67459	0.05677
			0.67487	0.05686
			0.67515	0.0568
			0.67542	0.05686
			0.6757	0.05686
			0.67598	0.05684
			0.67626	0.0569
			0.67653	0.05696
			0.67681	0.05682
			0.67709	0.05696
			0.67737	0.0569
			0.67765	0.05696
			0.67792	0.05692
			0.6782	0.05694
			0.67848	0.05692
			0.67876	0.057
			0.67903	0.057
			0.67931	0.05701
			0.67959	0.05711
			0.67987	0.05703
			0.68015	0.05698
			0.68042	0.05707
			0.6807	0.05715
			0.68098	0.05715
			0.68126	0.0572
			0.68153	0.05705
			0.68181	0.05711
			0.68209	0.05705
			0.68237	0.05724
			0.68265	0.05726
			0.68292	0.05722
			0.6832	0.05724
			0.68348	0.05719
			0.68376	0.0573
			0.68403	0.0573
			0.68431	0.05732
			0.68459	0.05736
			0.68487	0.05726
			0.68515	0.05732
			0.68542	0.05732
			0.6857	0.05724
			0.68598	0.05724
			0.68626	0.05743
			0.68653	0.05732
			0.68681	0.05738
			0.68709	0.05741
			0.68737	0.05734
			0.68765	0.05732
			0.68792	0.05749
			0.6882	0.05741
			0.68848	0.05747
			0.68876	0.05747
			0.68903	0.05766
			0.68931	0.05747
			0.68959	0.05757
			0.68987	0.05755
			0.69015	0.05755
			0.69042	0.05762
			0.6907	0.05757
			0.69098	0.05759
			0.69126	0.05764
			0.69153	0.05762
			0.69181	0.05751
			0.69209	0.05747
			0.69237	0.05761
			0.69265	0.05774
			0.69292	0.05776
			0.6932	0.05768
			0.69348	0.05755
			0.69376	0.05774
			0.69403	0.05772
			0.69431	0.05772
			0.69459	0.05762
			0.69487	0.05782
			0.69515	0.05782
			0.69542	0.05778
			0.6957	0.05783
			0.69598	0.05762
			0.69626	0.0578
			0.69653	0.05766
			0.69681	0.05785
			0.69709	0.0578
			0.69737	0.0578
			0.69765	0.05785
			0.69792	0.05799
			0.6982	0.05789
			0.69848	0.05783
			0.69876	0.05793
			0.69903	0.05793
			0.69931	0.05795
			0.69959	0.05791
			0.69987	0.05789
			0.70015	0.05795
			0.70042	0.05791
			0.7007	0.05783
			0.70098	0.05801
			0.70126	0.05804
			0.70153	0.05804
			0.70181	0.05799
			0.70209	0.05797
			0.70237	0.05806
			0.70265	0.05814
			0.70292	0.05822
			0.7032	0.05812
			0.70348	0.05806
			0.70376	0.05803
			0.70403	0.05814
			0.70431	0.0582
			0.70459	0.05824
			0.70487	0.05812
			0.70515	0.05824
			0.70542	0.05841
			0.7057	0.0582
			0.70598	0.05824
			0.70626	0.05835
			0.70653	0.05829
			0.70681	0.05835
			0.70709	0.05831
			0.70737	0.05831
			0.70765	0.05837
			0.70792	0.05841
			0.7082	0.05841
			0.70848	0.0585
			0.70876	0.05846
			0.70903	0.05837
			0.70931	0.05852
			0.70959	0.05845
			0.70987	0.05841
			0.71015	0.0585
			0.71042	0.05841
			0.7107	0.05837
			0.71098	0.0585
			0.71126	0.0585
			0.71153	0.05839
			0.71181	0.05854
			0.71209	0.05856
			0.71237	0.0586
			0.71265	0.05846
			0.71292	0.05867
			0.7132	0.05866
			0.71348	0.05856
			0.71376	0.05864
			0.71403	0.05858
			0.71431	0.05862
			0.71459	0.05866
			0.71487	0.05869
			0.71515	0.05869
			0.71542	0.05856
			0.7157	0.05871
			0.71598	0.05873
			0.71626	0.05877
			0.71653	0.05887
			0.71681	0.05875
			0.71709	0.05867
			0.71737	0.05877
			0.71765	0.05875
			0.71792	0.05879
			0.7182	0.05883
			0.71848	0.05888
			0.71876	0.05871
			0.71903	0.05881
			0.71931	0.05888
			0.71959	0.05892
			0.71987	0.059
			0.72015	0.05888
			0.72042	0.05879
			0.7207	0.05887
			0.72098	0.05896
			0.72126	0.05885
			0.72153	0.05898
			0.72181	0.05885
			0.72209	0.05892
			0.72237	0.05898
			0.72265	0.05896
			0.72292	0.05898
			0.7232	0.05908
			0.72348	0.05909
			0.72376	0.059
			0.72403	0.0589
			0.72431	0.05915
			0.72459	0.05906
			0.72487	0.05908
			0.72515	0.05913
			0.72542	0.05917
			0.7257	0.05915
			0.72598	0.05925
			0.72626	0.05921
			0.72653	0.05923
			0.72681	0.05913
			0.72709	0.05919
			0.72737	0.05921
			0.72765	0.05925
			0.72792	0.05906
			0.7282	0.05917
			0.72848	0.05917
			0.72876	0.0593
			0.72903	0.05934
			0.72931	0.05923
			0.72959	0.05938
			0.72987	0.05925
			0.73015	0.05925
			0.73042	0.05944
			0.7307	0.05925
			0.73098	0.0594
			0.73126	0.05938
			0.73153	0.05953
			0.73181	0.05932
			0.73209	0.05946
			0.73237	0.05944
			0.73265	0.05946
			0.73292	0.05936
			0.7332	0.05936
			0.73348	0.05949
			0.73376	0.05948
			0.73403	0.05951
			0.73431	0.05946
			0.73459	0.05959
			0.73487	0.05946
			0.73515	0.05959
			0.73542	0.05957
			0.7357	0.05951
			0.73598	0.05972
			0.73626	0.05959
			0.73653	0.05959
			0.73681	0.0597
			0.73709	0.05976
			0.73737	0.05955
			0.73765	0.05963
			0.73792	0.05967
			0.7382	0.05965
			0.73848	0.05974
			0.73876	0.0597
			0.73903	0.05976
			0.73931	0.05967
			0.73959	0.05961
			0.73987	0.05963
			0.74015	0.05978
			0.74042	0.05974
			0.7407	0.0598
			0.74098	0.05961
			0.74126	0.05978
			0.74154	0.0599
			0.74181	0.0598
			0.74209	0.05984
			0.74237	0.05972
			0.74265	0.05984
			0.74292	0.0598
			0.7432	0.05976
			0.74348	0.05986
			0.74376	0.05978
			0.74404	0.05986
			0.74431	0.05978
			0.74459	0.0599
			0.74487	0.05995
			0.74515	0.05988
			0.74542	0.05999
			0.7457	0.05997
			0.74598	0.06009
			0.74626	0.05995
			0.74654	0.0599
			0.74681	0.05997
			0.74709	0.06007
			0.74737	0.06005
			0.74765	0.06001
			0.74792	0.06011
			0.7482	0.06011
			0.74848	0.06005
			0.74876	0.06005
			0.74904	0.06003
			0.74931	0.0602
			0.74959	0.06005
			0.74987	0.06009
			0.75015	0.06009
			0.75042	0.06016
			0.7507	0.06024
			0.75098	0.06022
			0.75126	0.06028
			0.75154	0.06024
			0.75181	0.06024
			0.75209	0.06022
			0.75237	0.06014
			0.75265	0.0603
			0.75292	0.06012
			0.7532	0.0603
			0.75348	0.06014
			0.75376	0.0603
			0.75404	0.0602
			0.75431	0.06035
			0.75459	0.06026
			0.75487	0.06035
			0.75515	0.06033
			0.75542	0.06035
			0.7557	0.06033
			0.75598	0.06047
			0.75626	0.06039
			0.75654	0.06037
			0.75681	0.0603
			0.75709	0.06035
			0.75737	0.06058
			0.75765	0.06054
			0.75792	0.06043
			0.7582	0.06037
			0.75848	0.06049
			0.75876	0.06045
			0.75904	0.06045
			0.75931	0.06051
			0.75959	0.06056
			0.75987	0.06037
			0.76015	0.06051
			0.76042	0.0606
			0.7607	0.06051
			0.76098	0.06058
			0.76126	0.06058
			0.76154	0.06062
			0.76181	0.0606
			0.76209	0.0607
			0.76237	0.06077
			0.76265	0.06056
			0.76292	0.06068
			0.7632	0.06064
			0.76348	0.0606
			0.76376	0.06075
			0.76404	0.06062
			0.76431	0.06068
			0.76459	0.06062
			0.76487	0.06064
			0.76515	0.06072
			0.76542	0.06074
			0.7657	0.0607
			0.76598	0.06077
			0.76626	0.06079
			0.76654	0.06091
			0.76681	0.06083
			0.76709	0.06077
			0.76737	0.06077
			0.76765	0.06089
			0.76792	0.06085
			0.7682	0.06085
			0.76848	0.06085
			0.76876	0.06089
			0.76904	0.06085
			0.76931	0.06089
			0.76959	0.06096
			0.76987	0.06095
			0.77015	0.06079
			0.77042	0.06096
			0.7707	0.06095
			0.77098	0.06106
			0.77126	0.06091
			0.77154	0.06108
			0.77181	0.06091
			0.77209	0.0611
			0.77237	0.06096
			0.77265	0.06104
			0.77292	0.061
			0.7732	0.06085
			0.77348	0.06104
			0.77376	0.06098
			0.77404	0.06108
			0.77431	0.06119
			0.77459	0.06112
			0.77487	0.06098
			0.77515	0.06104
			0.77542	0.06117
			0.7757	0.06114
			0.77598	0.06119
			0.77626	0.0611
			0.77654	0.06123
			0.77681	0.06121
			0.77709	0.06117
			0.77737	0.06119
			0.77765	0.06129
			0.77792	0.06116
			0.7782	0.06119
			0.77848	0.06116
			0.77876	0.06127
			0.77904	0.06123
			0.77931	0.06135
			0.77959	0.06131
			0.77987	0.06138
			0.78015	0.06138
			0.78042	0.06133
			0.7807	0.06129
			0.78098	0.0614
			0.78126	0.06144
			0.78154	0.06142
			0.78181	0.06123
			0.78209	0.06125
			0.78237	0.06148
			0.78265	0.06142
			0.78292	0.06148
			0.7832	0.06146
			0.78348	0.06159
			0.78376	0.06144
			0.78404	0.06148
			0.78431	0.0615
			0.78459	0.06133
			0.78487	0.06131
			0.78515	0.06142
			0.78542	0.06159
			0.7857	0.06146
			0.78598	0.06146
			0.78626	0.06159
			0.78654	0.06152
			0.78681	0.06152
			0.78709	0.0615
			0.78737	0.06159
			0.78765	0.06165
			0.78792	0.06163
			0.7882	0.06169
			0.78848	0.06163
			0.78876	0.06159
			0.78904	0.06154
			0.78931	0.06167
			0.78959	0.06161
			0.78987	0.06182
			0.79015	0.06169
			0.79042	0.06184
			0.7907	0.06175
			0.79098	0.06165
			0.79126	0.06173
			0.79154	0.06169
			0.79181	0.06165
			0.79209	0.06171
			0.79237	0.06171
			0.79265	0.06182
			0.79292	0.06178
			0.7932	0.06171
			0.79348	0.06175
			0.79376	0.06192
			0.79404	0.06188
			0.79431	0.06175
			0.79459	0.06175
			0.79487	0.06182
			0.79515	0.06196
			0.79542	0.06196
			0.7957	0.06192
			0.79598	0.06194
			0.79626	0.06194
			0.79654	0.0619
			0.79681	0.06192
			0.79709	0.0619
			0.79737	0.06196
			0.79765	0.06188
			0.79792	0.06209
			0.7982	0.06203
			0.79848	0.06203
			0.79876	0.06209
			0.79904	0.06207
			0.79931	0.06198
			0.79959	0.06201
			0.79987	0.06219
			0.80015	0.06198
			0.80042	0.06215
			0.8007	0.06209
			0.80098	0.06211
			0.80126	0.06201
			0.80154	0.06196
			0.80181	0.06213
			0.80209	0.06205
			0.80237	0.06203
			0.80265	0.06219
			0.80292	0.06207
			0.8032	0.0622
			0.80348	0.0622
			0.80376	0.06226
			0.80404	0.06215
			0.80431	0.06217
			0.80459	0.06222
			0.80487	0.06217
			0.80515	0.0622
			0.80542	0.0622
			0.8057	0.06215
			0.80598	0.06213
			0.80626	0.06234
			0.80654	0.0623
			0.80681	0.06224
			0.80709	0.06228
			0.80737	0.06232
			0.80765	0.06219
			0.80792	0.06234
			0.8082	0.06241
			0.80848	0.06238
			0.80876	0.06245
			0.80904	0.06236
			0.80931	0.06236
			0.80959	0.06234
			0.80987	0.06247
			0.81015	0.06245
			0.81042	0.0624
			0.8107	0.06255
			0.81098	0.0623
			0.81126	0.0624
			0.81154	0.06255
			0.81181	0.06253
			0.81209	0.06251
			0.81237	0.06245
			0.81265	0.06251
			0.81292	0.06247
			0.8132	0.06241
			0.81348	0.06257
			0.81376	0.06266
			0.81404	0.06257
			0.81431	0.06253
			0.81459	0.06266
			0.81487	0.06262
			0.81515	0.06255
			0.81542	0.06278
			0.8157	0.06253
			0.81598	0.06264
			0.81626	0.06262
			0.81654	0.06276
			0.81681	0.06272
			0.81709	0.06259
			0.81737	0.06262
			0.81765	0.06276
			0.81792	0.0627
			0.8182	0.06257
			0.81848	0.06264
			0.81876	0.06278
			0.81904	0.0627
			0.81931	0.0627
			0.81959	0.0627
			0.81987	0.06278
			0.82015	0.0628
			0.82042	0.06283
			0.8207	0.06287
			0.82098	0.06287
			0.82126	0.06293
			0.82154	0.06282
			0.82181	0.06283
			0.82209	0.06276
			0.82237	0.0628
			0.82265	0.06282
			0.82292	0.06293
			0.8232	0.06278
			0.82348	0.06295
			0.82376	0.06278
			0.82404	0.06291
			0.82431	0.06291
			0.82459	0.06285
			0.82487	0.06291
			0.82515	0.06301
			0.82542	0.06297
			0.8257	0.06285
			0.82598	0.06297
			0.82626	0.06291
			0.82654	0.06299
			0.82681	0.06303
			0.82709	0.06306
			0.82737	0.06306
			0.82765	0.06304
			0.82792	0.0631
			0.8282	0.0631
			0.82848	0.06304
			0.82876	0.06299
			0.82904	0.06306
			0.82931	0.06308
			0.82959	0.06314
			0.82987	0.06306
			0.83015	0.06312
			0.83042	0.06312
			0.8307	0.0632
			0.83098	0.06316
			0.83126	0.06306
			0.83154	0.06318
			0.83181	0.06322
			0.83209	0.06314
			0.83237	0.06318
			0.83265	0.06324
			0.83292	0.0631
			0.8332	0.06333
			0.83348	0.06329
			0.83376	0.06322
			0.83404	0.0632
			0.83431	0.06327
			0.83459	0.06329
			0.83487	0.06329
			0.83515	0.06325
			0.83542	0.06327
			0.8357	0.06341
			0.83598	0.06331
			0.83626	0.06333
			0.83654	0.06322
			0.83681	0.06335
			0.83709	0.06324
			0.83737	0.06322
			0.83765	0.06343
			0.83792	0.06346
			0.8382	0.06335
			0.83848	0.06322
			0.83876	0.06346
			0.83904	0.06341
			0.83931	0.06346
			0.83959	0.06335
			0.83987	0.0635
			0.84015	0.06329
			0.84042	0.06346
			0.8407	0.06352
			0.84098	0.0636
			0.84126	0.06352
			0.84154	0.0635
			0.84181	0.06356
			0.84209	0.06346
			0.84237	0.06367
			0.84265	0.06346
			0.84292	0.06362
			0.8432	0.06362
			0.84348	0.0636
			0.84376	0.0636
			0.84404	0.06352
			0.84431	0.0636
			0.84459	0.06356
			0.84487	0.06348
			0.84515	0.06366
			0.84542	0.06364
			0.8457	0.06362
			0.84598	0.06377
			0.84626	0.06369
			0.84654	0.06377
			0.84681	0.06356
			0.84709	0.06373
			0.84737	0.06381
			0.84765	0.06371
			0.84792	0.06369
			0.8482	0.06364
			0.84848	0.0636
			0.84876	0.06377
			0.84904	0.06367
			0.84931	0.06375
			0.84959	0.06369
			0.84987	0.06383
			0.85015	0.06377
			0.85042	0.06392
			0.8507	0.06386
			0.85098	0.06381
			0.85126	0.06381
			0.85154	0.06375
			0.85181	0.06385
			0.85209	0.06381
			0.85237	0.06375
			0.85265	0.06392
			0.85292	0.06381
			0.8532	0.06383
			0.85348	0.06386
			0.85376	0.06383
			0.85404	0.06388
			0.85431	0.06388
			0.85459	0.06398
			0.85487	0.06398
			0.85515	0.06396
			0.85542	0.06396
			0.8557	0.06404
			0.85598	0.0639
			0.85626	0.06404
			0.85654	0.06409
			0.85681	0.06394
			0.85709	0.06406
			0.85737	0.06404
			0.85765	0.06396
			0.85792	0.06415
			0.8582	0.06409
			0.85848	0.06415
			0.85876	0.06402
			0.85904	0.06407
			0.85931	0.06409
			0.85959	0.06413
			0.85987	0.06413
			0.86015	0.06417
			0.86042	0.06411
			0.8607	0.06407
			0.86098	0.06427
			0.86126	0.06415
			0.86154	0.06411
			0.86181	0.06419
			0.86209	0.06421
			0.86237	0.06421
			0.86265	0.06417
			0.86292	0.06428
			0.8632	0.06415
			0.86348	0.06425
			0.86376	0.06419
			0.86404	0.06432
			0.86431	0.06432
			0.86459	0.06427
			0.86487	0.0643
			0.86515	0.06428
			0.86542	0.0643
			0.8657	0.06442
			0.86598	0.06423
			0.86626	0.06438
			0.86654	0.06436
			0.86681	0.06438
			0.86709	0.06438
			0.86737	0.06436
			0.86765	0.06444
			0.86792	0.06449
			0.8682	0.06444
			0.86848	0.0644
			0.86876	0.06434
			0.86904	0.0644
			0.86931	0.06438
			0.86959	0.06457
			0.86987	0.06448
			0.87015	0.06446
			0.87042	0.06449
			0.8707	0.06444
			0.87098	0.06442
			0.87126	0.06455
			0.87154	0.06455
			0.87181	0.06451
			0.87209	0.06448
			0.87237	0.06463
			0.87265	0.06459
			0.87292	0.06457
			0.8732	0.06457
			0.87348	0.06457
			0.87376	0.06461
			0.87404	0.06451
			0.87431	0.06459
			0.87459	0.06448
			0.87487	0.06459
			0.87515	0.0647
			0.87542	0.06463
			0.8757	0.06472
			0.87598	0.06455
			0.87626	0.06461
			0.87654	0.06472
			0.87681	0.06476
			0.87709	0.06469
			0.87737	0.06469
			0.87765	0.06472
			0.87792	0.06469
			0.8782	0.0647
			0.87848	0.06478
			0.87876	0.06472
			0.87904	0.06486
			0.87931	0.0647
			0.87959	0.06491
			0.87987	0.0648
			0.88015	0.06482
			0.88042	0.06482
			0.8807	0.06476
			0.88098	0.06486
			0.88126	0.06472
			0.88154	0.06495
			0.88181	0.0648
			0.88209	0.06493
			0.88237	0.0649
			0.88265	0.06488
			0.88292	0.06488
			0.8832	0.0649
			0.88348	0.06491
			0.88376	0.0649
			0.88404	0.06509
			0.88431	0.06486
			0.88459	0.06499
			0.88487	0.06501
			0.88515	0.06503
			0.88543	0.06493
			0.8857	0.06497
			0.88598	0.06505
			0.88626	0.06507
			0.88654	0.0649
			0.88681	0.06505
			0.88709	0.06505
			0.88737	0.06503
			0.88765	0.06497
			0.88793	0.06509
			0.8882	0.06507
			0.88848	0.06505
			0.88876	0.06501
			0.88904	0.06501
			0.88931	0.06507
			0.88959	0.06516
			0.88987	0.06524
			0.89015	0.06514
			0.89043	0.06509
			0.8907	0.0652
			0.89098	0.06514
			0.89126	0.06514
			0.89154	0.06526
			0.89181	0.06524
			0.89209	0.0652
			0.89237	0.06522
			0.89265	0.0652
			0.89293	0.06526
			0.8932	0.06526
			0.89348	0.06532
			0.89376	0.06526
			0.89404	0.06524
			0.89431	0.06535
			0.89459	0.06532
			0.89487	0.0653
			0.89515	0.06524
			0.89543	0.06528
			0.8957	0.0653
			0.89598	0.06539
			0.89626	0.06543
			0.89654	0.06528
			0.89681	0.06541
			0.89709	0.06543
			0.89737	0.06537
			0.89765	0.06547
			0.89793	0.06547
			0.8982	0.06556
			0.89848	0.06547
			0.89876	0.06547
			0.89904	0.06541
			0.89931	0.06537
			0.89959	0.06551
			0.89987	0.06541
			0.90015	0.06558
			0.90043	0.06545
			0.9007	0.06543
			0.90098	0.06554
			0.90126	0.06547
			0.90154	0.06549
			0.90181	0.06547
			0.90209	0.06554
			0.90237	0.06562
			0.90265	0.06554
			0.90293	0.06554
			0.9032	0.06551
			0.90348	0.06553
			0.90376	0.06553
			0.90404	0.06558
			0.90431	0.06564
			0.90459	0.0656
			0.90487	0.06556
			0.90515	0.06572
			0.90543	0.06554
			0.9057	0.06554
			0.90598	0.06562
			0.90626	0.06562
			0.90654	0.06572
			0.90681	0.06572
			0.90709	0.06566
			0.90737	0.0657
			0.90765	0.06575
			0.90793	0.06556
			0.9082	0.06568
			0.90848	0.06572
			0.90876	0.06562
			0.90904	0.06568
			0.90931	0.06581
			0.90959	0.06579
			0.90987	0.06581
			0.91015	0.06579
			0.91043	0.06585
			0.9107	0.06596
			0.91098	0.06585
			0.91126	0.06583
			0.91154	0.06589
			0.91181	0.06591
			0.91209	0.06585
			0.91237	0.06577
			0.91265	0.06587
			0.91293	0.06593
			0.9132	0.06595
			0.91348	0.06583
			0.91376	0.06593
			0.91404	0.06595
			0.91431	0.06591
			0.91459	0.06591
			0.91487	0.06598
			0.91515	0.06602
			0.91543	0.0661
			0.9157	0.06596
			0.91598	0.06581
			0.91626	0.06595
			0.91654	0.066
			0.91681	0.06604
			0.91709	0.0661
			0.91737	0.06591
			0.91765	0.06602
			0.91793	0.06606
			0.9182	0.0661
			0.91848	0.06615
			0.91876	0.06617
			0.91904	0.06604
			0.91931	0.06617
			0.91959	0.06617
			0.91987	0.06598
			0.92015	0.066
			0.92043	0.0661
			0.9207	0.06619
			0.92098	0.06617
			0.92126	0.0661
			0.92154	0.06606
			0.92181	0.06614
			0.92209	0.06617
			0.92237	0.06608
			0.92265	0.06612
			0.92293	0.06621
			0.9232	0.06621
			0.92348	0.0661
			0.92376	0.06617
			0.92404	0.06614
			0.92431	0.06617
			0.92459	0.06627
			0.92487	0.06627
			0.92515	0.06633
			0.92543	0.06615
			0.9257	0.06623
			0.92598	0.06617
			0.92626	0.06633
			0.92654	0.06642
			0.92681	0.06627
			0.92709	0.06629
			0.92737	0.06635
			0.92765	0.06636
			0.92793	0.06638
			0.9282	0.06638
			0.92848	0.06615
			0.92876	0.0665
			0.92904	0.06633
			0.92931	0.06648
			0.92959	0.06646
			0.92987	0.06627
			0.93015	0.06638
			0.93043	0.06642
			0.9307	0.06642
			0.93098	0.0664
			0.93126	0.06646
			0.93154	0.06648
			0.93181	0.06631
			0.93209	0.06642
			0.93237	0.0665
			0.93265	0.06638
			0.93293	0.0664
			0.9332	0.06648
			0.93348	0.06644
			0.93376	0.06646
			0.93404	0.06657
			0.93431	0.06663
			0.93459	0.06657
			0.93487	0.06656
			0.93515	0.06656
			0.93543	0.06659
			0.9357	0.06667
			0.93598	0.06661
			0.93626	0.06656
			0.93654	0.06665
			0.93681	0.06665
			0.93709	0.06671
			0.93737	0.06657
			0.93765	0.06671
			0.93793	0.06678
			0.9382	0.06657
			0.93848	0.06665
			0.93876	0.06663
			0.93904	0.06663
			0.93931	0.06671
			0.93959	0.06663
			0.93987	0.06671
			0.94015	0.06661
			0.94043	0.06667
			0.9407	0.06663
			0.94098	0.06677
			0.94126	0.06667
			0.94154	0.06678
			0.94181	0.0668
			0.94209	0.06671
			0.94237	0.06686
			0.94265	0.06686
			0.94293	0.06678
			0.9432	0.0668
			0.94348	0.06665
			0.94376	0.06694
			0.94404	0.06677
			0.94431	0.06678
			0.94459	0.06677
			0.94487	0.06671
			0.94515	0.06699
			0.94543	0.06692
			0.9457	0.06688
			0.94598	0.06705
			0.94626	0.06707
			0.94654	0.06698
			0.94681	0.06696
			0.94709	0.06699
			0.94737	0.06694
			0.94765	0.06692
			0.94793	0.06699
			0.9482	0.06684
			0.94848	0.06703
			0.94876	0.06705
			0.94904	0.06703
			0.94931	0.06698
			0.94959	0.06696
			0.94987	0.06696
			0.95015	0.06707
			0.95043	0.06705
			0.9507	0.06705
			0.95098	0.06711
			0.95126	0.06701
			0.95154	0.06719
			0.95181	0.06699
			0.95209	0.06705
			0.95237	0.06711
			0.95265	0.06719
			0.95293	0.06705
			0.9532	0.06719
			0.95348	0.06698
			0.95376	0.06717
			0.95404	0.06707
			0.95431	0.06709
			0.95459	0.06726
			0.95487	0.06713
			0.95515	0.06715
			0.95543	0.06726
			0.9557	0.06724
			0.95598	0.06722
			0.95626	0.06722
			0.95654	0.06717
			0.95681	0.06715
			0.95709	0.06728
			0.95737	0.06719
			0.95765	0.06724
			0.95793	0.0674
			0.9582	0.0673
			0.95848	0.0672
			0.95876	0.06713
			0.95904	0.06726
			0.95931	0.06736
			0.95959	0.06732
			0.95987	0.0674
			0.96015	0.06734
			0.96043	0.06732
			0.9607	0.06749
			0.96098	0.06741
			0.96126	0.06738
			0.96154	0.06738
			0.96181	0.06743
			0.96209	0.06738
			0.96237	0.06738
			0.96265	0.06738
			0.96293	0.06741
			0.9632	0.06759
			0.96348	0.06749
			0.96376	0.06738
			0.96404	0.06751
			0.96431	0.0674
			0.96459	0.06761
			0.96487	0.06749
			0.96515	0.06745
			0.96543	0.06743
			0.9657	0.06749
			0.96598	0.06741
			0.96626	0.06753
			0.96654	0.06749
			0.96681	0.06761
			0.96709	0.06751
			0.96737	0.06762
			0.96765	0.06762
			0.96793	0.06768
			0.9682	0.06762
			0.96848	0.06753
			0.96876	0.06761
			0.96904	0.06757
			0.96931	0.06762
			0.96959	0.06757
			0.96987	0.0677
			0.97015	0.06768
			0.97043	0.06764
			0.9707	0.06778
			0.97098	0.06768
			0.97126	0.06759
			0.97154	0.0678
			0.97181	0.0677
			0.97209	0.06762
			0.97237	0.06776
			0.97265	0.06772
			0.97293	0.06768
			0.9732	0.06795
			0.97348	0.06757
			0.97376	0.0677
			0.97404	0.06783
			0.97431	0.06774
			0.97459	0.0677
			0.97487	0.06785
			0.97515	0.06787
			0.97543	0.06785
			0.9757	0.06785
			0.97598	0.0678
			0.97626	0.06783
			0.97654	0.06778
			0.97681	0.06778
			0.97709	0.0678
			0.97737	0.0678
			0.97765	0.0678
			0.97793	0.06793
			0.9782	0.06797
			0.97848	0.06787
			0.97876	0.06785
			0.97904	0.06791
			0.97931	0.06791
			0.97959	0.06793
			0.97987	0.06791
			0.98015	0.06799
			0.98043	0.06795
			0.9807	0.06804
			0.98098	0.06801
			0.98126	0.06797
			0.98154	0.06808
			0.98181	0.06799
			0.98209	0.06808
			0.98237	0.0681
			0.98265	0.06797
			0.98293	0.06801
			0.9832	0.06812
			0.98348	0.06806
			0.98376	0.06808
			0.98404	0.06806
			0.98431	0.06812
			0.98459	0.0681
			0.98487	0.06804
			0.98515	0.06803
			0.98543	0.06804
			0.9857	0.06816
			0.98598	0.06827
			0.98626	0.0682
			0.98654	0.0681
			0.98681	0.06799
			0.98709	0.06822
			0.98737	0.06803
			0.98765	0.06827
			0.98793	0.06804
			0.9882	0.06818
			0.98848	0.06816
			0.98876	0.06814
			0.98904	0.06823
			0.98931	0.06804
			0.98959	0.06816
			0.98987	0.06816
			0.99015	0.06825
			0.99043	0.06825
			0.9907	0.06837
			0.99098	0.06831
			0.99126	0.06823
			0.99154	0.06831
			0.99181	0.0682
			0.99209	0.06831
			0.99237	0.06825
			0.99265	0.06839
			0.99293	0.06833
			0.9932	0.06823
			0.99348	0.06841
			0.99376	0.06827
			0.99404	0.06837
			0.99431	0.06831
			0.99459	0.06841
			0.99487	0.06848
			0.99515	0.06843
			0.99543	0.06839
			0.9957	0.06837
			0.99598	0.06852
			0.99626	0.06848
			0.99654	0.06837
			0.99681	0.06837
			0.99709	0.06841
			0.99737	0.06844
			0.99765	0.06856
			0.99793	0.06844
			0.9982	0.06858
			0.99848	0.06844
			0.99876	0.06848
			0.99904	0.06856
			0.99931	0.06844
			0.99959	0.06844
			0.99987	0.06852
			1.00015	0.06846
			1.00043	0.06843
			1.0007	0.06856
			1.00098	0.06864
			1.00126	0.06841
			1.00154	0.06843
			1.00181	0.06865
			1.00209	0.06865
			1.00237	0.06865
			1.00265	0.06865
			1.00293	0.06856
			1.0032	0.06871
			1.00348	0.06867
			1.00376	0.06864
			1.00404	0.06856
			1.00431	0.06864
			1.00459	0.06856
			1.00487	0.06862
			1.00515	0.06879
			1.00543	0.06864
			1.0057	0.06862
			1.00598	0.06877
			1.00626	0.06875
			1.00654	0.06885
			1.00681	0.06856
			1.00709	0.06879
			1.00737	0.06871
			1.00765	0.06875
			1.00793	0.06873
			1.0082	0.06869
			1.00848	0.06885
			1.00876	0.06869
			1.00904	0.06875
			1.00931	0.06886
			1.00959	0.06888
			1.00987	0.06885
			1.01015	0.06881
			1.01043	0.06881
			1.0107	0.06888
			1.01098	0.06892
			1.01126	0.06886
			1.01154	0.06896
			1.01181	0.06898
			1.01209	0.06892
			1.01237	0.0689
			1.01265	0.069
			1.01293	0.06896
			1.0132	0.06886
			1.01348	0.06886
			1.01376	0.06898
			1.01404	0.06888
			1.01431	0.06894
			1.01459	0.06896
			1.01487	0.06896
			1.01515	0.06896
			1.01543	0.06902
			1.0157	0.06906
			1.01598	0.069
			1.01626	0.06902
			1.01654	0.06902
			1.01681	0.06894
			1.01709	0.06896
			1.01737	0.06898
			1.01765	0.06883
			1.01793	0.06909
			1.0182	0.06911
			1.01848	0.06911
			1.01876	0.06915
			1.01904	0.06904
			1.01931	0.06923
			1.01959	0.06923
			1.01987	0.06907
			1.02015	0.06913
			1.02043	0.06909
			1.0207	0.06928
			1.02098	0.06911
			1.02126	0.06919
			1.02154	0.06932
			1.02181	0.06911
			1.02209	0.06919
			1.02237	0.06925
			1.02265	0.0693
			1.02293	0.06921
			1.0232	0.06917
			1.02348	0.0693
			1.02376	0.06934
			1.02404	0.06917
			1.02431	0.0693
			1.02459	0.06928
			1.02487	0.06927
			1.02515	0.0693
			1.02543	0.06936
			1.0257	0.06932
			1.02598	0.06925
			1.02626	0.06925
			1.02654	0.06934
			1.02681	0.06942
			1.02709	0.06921
			1.02737	0.0694
			1.02765	0.06944
			1.02793	0.06944
			1.0282	0.06938
			1.02848	0.06932
			1.02876	0.06948
			1.02904	0.0693
			1.02931	0.06949
			1.02959	0.06959
			1.02987	0.06953
			1.03015	0.06949
			1.03043	0.06942
			1.0307	0.06961
			1.03098	0.06946
			1.03126	0.06948
			1.03154	0.06953
			1.03182	0.06949
			1.03209	0.06951
			1.03237	0.06946
			1.03265	0.06955
			1.03293	0.06944
			1.0332	0.06946
			1.03348	0.06948
			1.03376	0.06946
			1.03404	0.06955
			1.03432	0.06955
			1.03459	0.06963
			1.03487	0.06953
			1.03515	0.06957
			1.03543	0.06963
			1.0357	0.06961
			1.03598	0.06967
			1.03626	0.06957
			1.03654	0.06967
			1.03682	0.06961
			1.03709	0.06961
			1.03737	0.06967
			1.03765	0.06974
			1.03793	0.06969
			1.0382	0.06961
			1.03848	0.06969
			1.03876	0.06967
			1.03904	0.06978
			1.03932	0.06978
			1.03959	0.06972
			1.03987	0.06976
			1.04015	0.06984
			1.04043	0.06974
			1.0407	0.0697
			1.04098	0.06978
			1.04126	0.06976
			1.04154	0.06978
			1.04182	0.06972
			1.04209	0.06974
			1.04237	0.06991
			1.04265	0.06988
			1.04293	0.06991
			1.0432	0.06986
			1.04348	0.0698
			1.04376	0.06995
			1.04404	0.06999
			1.04432	0.0699
			1.04459	0.06997
			1.04487	0.06988
			1.04515	0.06991
			1.04543	0.06999
			1.0457	0.06995
			1.04598	0.06995
			1.04626	0.0699
			1.04654	0.06986
			1.04682	0.06993
			1.04709	0.06995
			1.04737	0.07005
			1.04765	0.06984
			1.04793	0.06997
			1.0482	0.07001
			1.04848	0.06995
			1.04876	0.07003
			1.04904	0.06999
			1.04932	0.07001
			1.04959	0.07003
			1.04987	0.07001
			1.05015	0.07005
			1.05043	0.07011
			1.0507	0.07007
			1.05098	0.07003
			1.05126	0.07009
			1.05154	0.06997
			1.05182	0.07007
			1.05209	0.07016
			1.05237	0.07009
			1.05265	0.07011
			1.05293	0.07012
			1.0532	0.07011
			1.05348	0.07028
			1.05376	0.07026
			1.05404	0.07024
			1.05432	0.07011
			1.05459	0.07032
			1.05487	0.07033
			1.05515	0.07022
			1.05543	0.07016
			1.0557	0.07018
			1.05598	0.07026
			1.05626	0.07018
			1.05654	0.07032
			1.05682	0.07028
			1.05709	0.07032
			1.05737	0.07039
			1.05765	0.0702
			1.05793	0.07028
			1.0582	0.07037
			1.05848	0.07026
			1.05876	0.07026
			1.05904	0.07022
			1.05932	0.07039
			1.05959	0.07039
			1.05987	0.07043
			1.06015	0.07037
			1.06043	0.07037
			1.0607	0.07041
			1.06098	0.07043
			1.06126	0.07037
			1.06154	0.07047
			1.06182	0.07047
			1.06209	0.07058
			1.06237	0.07047
			1.06265	0.07054
			1.06293	0.07041
			1.0632	0.07053
			1.06348	0.07047
			1.06376	0.07047
			1.06404	0.07047
			1.06432	0.07041
			1.06459	0.07056
			1.06487	0.07056
			1.06515	0.07051
			1.06543	0.07043
			1.0657	0.0706
			1.06598	0.07056
			1.06626	0.07064
			1.06654	0.07058
			1.06682	0.07056
			1.06709	0.07058
			1.06737	0.07064
			1.06765	0.07062
			1.06793	0.07068
			1.0682	0.07056
			1.06848	0.07058
			1.06876	0.07058
			1.06904	0.07068
			1.06932	0.07064
			1.06959	0.07053
			1.06987	0.0706
			1.07015	0.07075
			1.07043	0.07079
			1.0707	0.07072
			1.07098	0.07075
			1.07126	0.07075
			1.07154	0.07081
			1.07182	0.07083
			1.07209	0.07077
			1.07237	0.0707
			1.07265	0.07079
			1.07293	0.07085
			1.0732	0.0707
			1.07348	0.0707
			1.07376	0.07081
			1.07404	0.07083
			1.07432	0.07079
			1.07459	0.07073
			1.07487	0.07073
			1.07515	0.07077
			1.07543	0.07077
			1.0757	0.07093
			1.07598	0.07083
			1.07626	0.07091
			1.07654	0.07077
			1.07682	0.07089
			1.07709	0.07091
			1.07737	0.07094
			1.07765	0.07104
			1.07793	0.07089
			1.0782	0.07091
			1.07848	0.07096
			1.07876	0.07096
			1.07904	0.07098
			1.07932	0.07102
			1.07959	0.07093
			1.07987	0.07102
			1.08015	0.07106
			1.08043	0.07083
			1.0807	0.07098
			1.08098	0.07115
			1.08126	0.07083
			1.08154	0.07106
			1.08182	0.07112
			1.08209	0.07098
			1.08237	0.0711
			1.08265	0.0711
			1.08293	0.07114
			1.0832	0.07108
			1.08348	0.07115
			1.08376	0.07102
			1.08404	0.0711
			1.08432	0.07115
			1.08459	0.07119
			1.08487	0.07115
			1.08515	0.07123
			1.08543	0.07119
			1.0857	0.07112
			1.08598	0.07131
			1.08626	0.07131
			1.08654	0.07112
			1.08682	0.07112
			1.08709	0.07112
[truncated: 977,506+ more rows]

## Sheet: Figure 3a
		0 Hours													6 Hours											12 Hours											18 Hours											24 Hours
		Binding Energy	Raw Intensity	P2P1	P2P1	P2P2	P2P2	P2P3	P2P3	P2P4	P2P4	Background	Envelope		B.E.	Raw Intensity	P2P1	P2P1	P2P2	P2P2	P2P3	P2P3	Background	Envelope		B.E.	Raw Intensity	P2P1	P2P1	P2P2	P2P2	P2P3	P2P3	Background	Envelope		B.E.	Raw Intensity	P2P1	P2P1	P2P2	P2P2	P2P3	P2P3	Background	Envelope		B.E.	Raw Intensity
		eV													eV
		136.964	76.7857	76.8036	76.8032	76.7874	76.7869	76.7873	76.7868	76.7864	76.7862	76.7857	76.8278		136.966	70.3488	70.3599	70.3592	70.3504	70.3499	70.3502	70.3498	70.3488	70.3751		136.991	70.9302	70.9501	70.9492	70.9321	70.9316	70.9315	70.931	70.9302	70.9743		136.93	75.8333	75.8562	75.8551	75.8366	75.8356	75.8352	75.8346	75.8333	75.8866		136.96	75.2778
		136.914	77.6786	77.6971	77.6969	77.6803	77.6798	77.6802	77.6797	77.6793	77.679	77.6786	77.7222		136.866	75.5814	75.5932	75.5926	75.583	75.5825	75.5828	75.5824	75.5814	75.6095		136.891	81.3953	81.4167	81.416	81.3973	81.3967	81.3966	81.3962	81.3953	81.4427		136.83	73.8889	73.9133	73.9126	73.8922	73.8913	73.8909	73.8902	73.8889	73.9461		136.86	88.3333
		136.864	73.6607	73.6799	73.6799	73.6625	73.662	73.6624	73.6618	73.6614	73.6612	73.6607	73.706		136.816	66.5698	66.5819	66.5815	66.5714	66.5709	66.5712	66.5707	66.5698	66.5988		136.841	65.9884	66.0104	66.0099	65.9903	65.9898	65.9896	65.9892	65.9884	66.0375		136.78	78.8889	78.9142	78.9136	78.8923	78.8913	78.8909	78.8902	78.8889	78.9481		136.81	76.1111
		136.814	53.5714	53.5913	53.5915	53.5732	53.5727	53.5731	53.5726	53.5722	53.5719	53.5714	53.6185		136.766	63.0814	63.094	63.0936	63.0831	63.0826	63.0829	63.0824	63.0814	63.1115		136.791	70.3488	70.3717	70.3714	70.3508	70.3503	70.3501	70.3497	70.3488	70.3998		136.73	71.6667	71.6929	71.6925	71.6701	71.6692	71.6687	71.668	71.6667	71.7281		136.76	76.3889
		136.764	76.7857	76.8063	76.8068	76.7876	76.787	76.7874	76.7869	76.7865	76.7862	76.7857	76.8346		136.716	63.0814	63.0944	63.0942	63.0831	63.0826	63.0829	63.0824	63.0814	63.1126		136.741	71.8023	71.826	71.8259	71.8044	71.8038	71.8037	71.8032	71.8023	71.8553		136.68	76.6667	76.6938	76.6937	76.6702	76.6692	76.6688	76.6681	76.6667	76.7304		136.71	81.6667
		136.714	62.0536	62.0749	62.0757	62.0555	62.0549	62.0553	62.0547	62.0543	62.0541	62.0536	62.1044		136.666	65.6977	65.7112	65.711	65.6994	65.6989	65.6992	65.6987	65.6977	65.73		136.691	66.5698	66.5943	66.5945	66.5718	66.5713	66.5711	66.5707	66.5698	66.6248		136.63	73.6111	73.6392	73.6395	73.6147	73.6137	73.6132	73.6125	73.6111	73.6773		136.66	86.1111
		136.664	75.4464	75.4686	75.4697	75.4484	75.4478	75.4482	75.4476	75.4472	75.4469	75.4464	75.4994		136.616	63.9535	63.9675	63.9675	63.9552	63.9547	63.955	63.9545	63.9535	63.987		136.641	65.407	65.4324	65.4329	65.4091	65.4085	65.4084	65.4079	65.407	65.4642		136.58	78.3333	78.3625	78.3631	78.337	78.336	78.3355	78.3348	78.3333	78.4022		136.61	77.5
		136.614	77.6786	77.7016	77.703	77.6806	77.68	77.6804	77.6798	77.6793	77.6791	77.6786	77.7337		136.566	68.6047	68.6192	68.6193	68.6064	68.6059	68.6062	68.6057	68.6047	68.6395		136.591	71.8023	71.8287	71.8295	71.8045	71.8039	71.8037	71.8033	71.8023	71.8619		136.53	71.1111	71.1414	71.1423	71.1149	71.1138	71.1133	71.1126	71.1111	71.1827		136.56	77.2222
		136.564	68.75	68.7739	68.7757	68.752	68.7515	68.7518	68.7512	68.7508	68.7505	68.75	68.8075		136.516	69.7674	69.7825	69.7828	69.7692	69.7688	69.769	69.7685	69.7674	69.8036		136.541	71.2209	71.2483	71.2495	71.2231	71.2225	71.2224	71.2219	71.2209	71.283		136.48	71.3889	71.4203	71.4216	71.3927	71.3917	71.3911	71.3904	71.3889	71.4635		136.51	80.5556
		136.514	67.8571	67.882	67.8842	67.8592	67.8586	67.859	67.8584	67.8579	67.8577	67.8571	67.9171		136.466	66.5698	66.5854	66.5859	66.5716	66.5711	66.5714	66.5709	66.5698	66.6074		136.491	73.5465	73.5749	73.5765	73.5487	73.5482	73.548	73.5475	73.5465	73.6113		136.43	73.3333	73.3659	73.3678	73.3373	73.3362	73.3356	73.3349	73.3333	73.4111		136.46	75.5556
		136.464	70.5357	70.5616	70.5643	70.5378	70.5372	70.5376	70.537	70.5365	70.5362	70.5357	70.5983		136.416	70.6395	70.6557	70.6564	70.6414	70.6409	70.6412	70.6406	70.6395	70.6787		136.441	69.186	69.2156	69.2177	69.1883	69.1877	69.1875	69.187	69.186	69.2536		136.38	72.5	72.5339	72.5362	72.504	72.503	72.5023	72.5016	72.5	72.581		136.41	74.4444
		136.414	74.1071	74.1341	74.1373	74.1093	74.1087	74.1091	74.1084	74.108	74.1077	74.1071	74.1725		136.366	78.1977	66.3194	66.3204	66.3046	66.3041	66.3043	66.3037	66.3026	66.3434		136.391	71.5116	71.5423	71.5449	71.514	71.5134	71.5131	71.5127	71.5116	71.5822		136.33	76.6667	76.7019	76.7048	76.6708	76.6697	76.669	76.6683	76.6667	76.7512		136.36	74.4444
		136.364	67.4107	67.4388	67.4427	67.4129	67.4123	67.4127	67.412	67.4115	67.4113	67.4107	67.4791		136.316	59.0116	66.2974	66.2986	66.2819	66.2814	66.2816	66.2811	66.2799	66.3224		136.341	69.186	70.4354	70.4386	70.4059	70.4053	70.4051	70.4046	70.4035	70.4773		136.28	80	80.0366	80.0403	80.0042	80.0031	80.0024	80.0017	80	80.0883		136.31	72.7778
		136.314	61.1607	61.19	61.1945	61.1629	61.1624	61.1627	61.1621	61.1616	61.1613	61.1607	61.2323		136.266	71.8023	66.2808	66.2823	66.2646	66.2641	66.2643	66.2638	66.2626	66.3069		136.291	72.093	70.4344	70.4383	70.4037	70.4031	70.4028	70.4023	70.4012	70.4784		136.23	75.8333	75.8714	75.8759	75.8376	75.8366	75.8358	75.835	75.8333	75.9256		136.26	72.5
		136.264	66.0714	66.1019	66.1073	66.0737	66.0731	66.0734	66.0728	66.0723	66.072	66.0714	66.1465		136.216	66.5698	66.2805	66.2824	66.2637	66.2632	66.2634	66.2628	66.2616	66.3079		136.241	77.3256	70.4264	70.431	70.3943	70.3937	70.3934	70.3929	70.3918	70.4727		136.18	68.0556	68.0952	68.1005	68.06	68.0589	68.058	68.0572	68.0556	68.1521		136.21	79.4444
		136.214	60.7143	60.7461	60.7524	60.7166	60.716	60.7163	60.7157	60.7152	60.7149	60.7143	60.7931		136.166	70.3488	66.2685	66.2708	66.2509	66.2504	66.2506	66.25	66.2488	66.2971		136.191	72.093	70.4255	70.431	70.392	70.3914	70.3911	70.3906	70.3895	70.4742		136.13	76.9444	76.9858	76.9921	76.9489	76.9477	76.947	76.9462	76.9444	77.0454		136.16	74.4444
		136.164	74.1071	74.1404	74.1477	74.1095	74.1089	74.1092	74.1086	74.108	74.1077	74.1071	74.19		136.116	66.2791	66.2692	66.2719	66.2509	66.2503	66.2506	66.25	66.2487	66.2992		136.141	71.8023	70.4251	70.4316	70.3902	70.3895	70.3892	70.3887	70.3876	70.4765		136.08	73.3333	73.3764	73.3838	73.3379	73.3367	73.3359	73.3351	73.3333	73.4392		136.11	73.3333
		136.114	72.3214	72.3561	72.3647	72.3238	72.3232	72.3235	72.3229	72.3223	72.322	72.3214	72.4087		136.066	63.0814	66.2602	66.2634	66.2411	66.2405	66.2407	66.2401	66.2389	66.2917		136.091	70.0581	70.4263	70.4339	70.3898	70.3891	70.3888	70.3883	70.3871	70.4806		136.03	74.1667	74.2116	74.2203	74.1714	74.1701	74.1693	74.1685	74.1667	74.2778		136.06	78.8889
		136.064	67.8571	67.8935	67.9034	67.8596	67.859	67.8593	67.8586	67.8581	67.8577	67.8571	67.9492		136.016	63.3721	66.2522	66.2559	66.2322	66.2316	66.2318	66.2312	66.2299	66.2853		136.041	69.4767	70.4268	70.4356	70.3886	70.3879	70.3876	70.387	70.3859	70.4842		135.98	68.8889	68.9358	68.9459	68.8937	68.8924	68.8915	68.8907	68.8889	69.0057		136.01	78.8889
		136.014	68.3036	68.3416	68.353	68.3061	68.3055	68.3058	68.3051	68.3045	68.3042	68.3036	68.4007		135.966	70.9302	66.2384	66.2428	66.2175	66.2169	66.2171	66.2165	66.2152	66.2733		135.991	79.0698	70.4168	70.427	70.3768	70.3761	70.3758	70.3752	70.374	70.4776		135.93	70	70.049	70.0608	70.0049	70.0036	70.0027	70.0019	70	70.1229		135.96	79.7222
		135.964	71.4286	68.0398	68.053	68.0026	68.002	68.0023	68.0016	68.001	68.0006	68	68.1027		135.916	65.1163	66.236	66.2411	66.2141	66.2135	66.2137	66.2131	66.2118	66.2728		135.941	75.5814	70.4116	70.4235	70.3698	70.3691	70.3687	70.3682	70.367	70.4762		135.88	68.3333	68.3846	68.3982	68.3383	68.3371	68.3361	68.3352	68.3333	68.4628		135.91	76.3889
		135.914	64.2857	68.0353	68.0505	67.9962	67.9956	67.9959	67.9952	67.9945	67.9942	67.9936	68.1024		135.866	68.8953	66.2287	66.2346	66.2057	66.2051	66.2053	66.2047	66.2034	66.2675		135.891	65.9884	70.4078	70.4215	70.3639	70.3632	70.3628	70.3622	70.361	70.4764		135.83	75.5556	74.4964	74.5122	74.4479	74.4466	74.4456	74.4447	74.4428	74.5794		135.86	81.9444
		135.864	60.7143	68.0247	68.0423	67.9836	67.983	67.9833	67.9826	67.9819	67.9816	67.981	68.0964		135.816	65.407	66.2273	66.2342	66.2033	66.2027	66.2029	66.2023	66.2009	66.2684		135.841	71.8023	70.408	70.4239	70.362	70.3613	70.3608	70.3603	70.359	70.4811		135.78	75.2778	74.4977	74.5159	74.4467	74.4454	74.4444	74.4435	74.4415	74.586		135.81	81.6667
		135.814	69.1964	68.0249	68.045	67.9816	67.981	67.9812	67.9805	67.9798	67.9795	67.9788	68.1015		135.766	64.8256	66.2243	66.2322	66.1991	66.1985	66.1987	66.198	66.1966	66.2678		135.791	67.7326	70.4068	70.4251	70.3585	70.3578	70.3573	70.3567	70.3555	70.4849		135.73	82.7778	74.4878	74.5088	74.4342	74.433	74.4319	74.431	74.429	74.5819		135.76	79.4444
		135.764	66.0714	68.0239	68.0471	67.9784	67.9777	67.978	67.9772	67.9766	67.9762	67.9755	68.1062		135.716	65.6977	66.224	66.2332	66.1976	66.197	66.1971	66.1965	66.195	66.2703		135.741	69.186	70.4077	70.4288	70.357	70.3563	70.3558	70.3552	70.3539	70.4913		135.68	80.2778	74.4819	74.506	74.4256	74.4243	74.4231	74.4222	74.4201	74.5824		135.71	76.3889
		135.714	76.3393	68.0119	68.0386	67.9639	67.9633	67.9635	67.9627	67.962	67.9617	67.961	68.1004		135.666	62.7907	66.2148	66.2254	66.187	66.1864	66.1866	66.1859	66.1844	66.264		135.691	68.8953	70.4085	70.4327	70.3551	70.3544	70.3538	70.3532	70.3519	70.4982		135.63	71.9444	74.4813	74.5091	74.422	74.4207	74.4195	74.4185	74.4164	74.5889		135.66	74.1667
		135.664	71.4286	68.0086	68.0392	67.9579	67.9573	67.9575	67.9567	67.956	67.9557	67.955	68.1041		135.616	65.407	66.2139	66.2261	66.1847	66.1841	66.1842	66.1835	66.182	66.2664		135.641	72.9651	70.4078	70.4356	70.3516	70.3509	70.3503	70.3497	70.3483	70.5042		135.58	78.0556	74.4791	74.511	74.4167	74.4153	74.4141	74.4131	74.4109	74.5946		135.61	74.1667
		135.614	67.4107	68.0106	68.0458	67.9571	67.9564	67.9566	67.9558	67.9551	67.9547	67.954	68.1138		135.566	68.0233	66.2097	66.2237	66.179	66.1784	66.1784	66.1778	66.1762	66.2658		135.591	64.8256	70.4034	70.4354	70.3442	70.3435	70.3428	70.3422	70.3408	70.5074		135.53	82.5	74.4705	74.5072	74.4047	74.4033	74.4019	74.4009	74.3988	74.5947		135.56	72.7778
		135.564	69.6429	68.0109	68.0512	67.9542	67.9535	67.9537	67.9529	67.9522	67.9518	67.9511	68.1226		135.516	64.2442	66.2054	66.2215	66.173	66.1724	66.1724	66.1718	66.1702	66.2655		135.541	75.8721	70.3992	70.4359	70.3367	70.336	70.3353	70.3347	70.3333	70.5115		135.48	75	74.4734	74.5155	74.4039	74.4025	74.4011	74.4001	74.3979	74.6073		135.51	72.5
		135.514	71.4286	68.0083	68.0545	67.9483	67.9476	67.9477	67.9469	67.9462	67.9458	67.9451	68.1296		135.466	61.0465	66.1913	66.2098	66.1571	66.1565	66.1565	66.1558	66.1542	66.2559		135.491	72.3837	70.4	70.4422	70.334	70.3333	70.3326	70.332	70.3305	70.5216		135.43	75.8333	74.4754	74.5237	74.4019	74.4005	74.399	74.398	74.3957	74.62		135.46	69.4444
		135.464	72.7679	68.0036	68.0566	67.9399	67.9393	67.9394	67.9386	67.9378	67.9374	67.9367	68.1358		135.416	70.3488	66.1801	66.2014	66.1441	66.1433	66.1434	66.1427	66.1411	66.2496		135.441	77.907	70.3935	70.4419	70.3238	70.323	70.3223	70.3217	70.3202	70.5254		135.38	71.1111	74.4749	74.5303	74.3972	74.3957	74.3941	74.3931	74.3907	74.6315		135.41	79.7222
		135.414	61.6071	67.9967	68.0574	67.9291	67.9284	67.9285	67.9277	67.9269	67.9265	67.9257	68.1409		135.366	68.0233	66.1763	66.2009	66.1382	66.1375	66.1376	66.1369	66.1352	66.2514		135.391	65.6977	70.3914	70.447	70.3176	70.3168	70.3161	70.3154	70.3139	70.5348		135.33	75.2778	74.4783	74.542	74.396	74.3945	74.3929	74.3918	74.3894	74.6484		135.36	80
		135.364	66.5179	67.9986	68.0682	67.9267	67.926	67.9261	67.9253	67.9244	67.9241	67.9233	68.1564		135.316	74.7093	66.1517	66.18	66.1114	66.1107	66.1107	66.11	66.1083	66.233		135.341	71.8023	70.394	70.4576	70.3157	70.3148	70.3141	70.3135	70.3119	70.5503		135.28	72.7778	74.4811	74.5541	74.3935	74.3922	74.3904	74.3894	74.387	74.6659		135.31	80.2778
		135.314	80.3571	67.9818	68.0615	67.9052	67.9045	67.9045	67.9037	67.9028	67.9025	67.9017	68.1548		135.266	65.9884	66.1538	66.1863	66.1111	66.1104	66.1104	66.1097	66.1079	66.2421		135.291	73.5465	70.3945	70.4675	70.3114	70.3105	70.3097	70.3091	70.3075	70.5653		135.23	76.3889	74.4838	74.5674	74.3907	74.3893	74.3875	74.3865	74.384	74.6853		135.26	86.3889
		135.264	66.0714	67.9839	68.0751	67.9021	67.9014	67.9014	67.9006	67.8997	67.8993	67.8985	68.1739		135.216	71.5116	66.1395	66.177	66.0943	66.0935	66.0935	66.0928	66.091	66.2356		135.241	76.1628	70.3919	70.4755	70.3035	70.3026	70.3018	70.3011	70.2995	70.5789		135.18	70	74.4833	74.5792	74.3843	74.3829	74.3809	74.3799	74.3774	74.7036		135.21	77.5
		135.214	71.875	67.9828	68.0869	67.8953	67.8946	67.8946	67.8937	67.8928	67.8924	67.8916	68.1919		135.166	64.8256	66.1385	66.1815	66.0904	66.0896	66.0896	66.0889	66.0871	66.2433		135.191	72.3837	70.3949	70.4906	70.3007	70.2999	70.299	70.2983	70.2966	70.6002		135.13	70.5556	74.4843	74.594	74.3787	74.3773	74.3753	74.3743	74.3717	74.7257		135.16	76.1111
		135.164	62.9464	67.9806	68.0994	67.8868	67.8861	67.8861	67.8852	67.8843	67.8839	67.883	68.2111		135.116	69.186	66.1319	66.1815	66.0807	66.08	66.08	66.0792	66.0773	66.2466		135.141	65.1163	70.3943	70.5038	70.2938	70.2929	70.292	70.2913	70.2896	70.62		135.08	83.3333	74.4782	74.6037	74.3654	74.364	74.3619	74.3608	74.3581	74.7432		135.11	77.2222
		135.114	75	67.9752	68.1107	67.8746	67.8739	67.8738	67.8729	67.8719	67.8715	67.8707	68.2297		135.066	64.2442	66.1296	66.1867	66.0751	66.0744	66.0743	66.0735	66.0716	66.2555		135.091	66.2791	70.3958	70.521	70.2884	70.2876	70.2866	70.2859	70.2842	70.6445		135.03	69.4444	74.4788	74.6222	74.3582	74.3568	74.3545	74.3535	74.3508	74.7703		135.06	80
		135.064	65.625	67.9791	68.1332	67.8708	67.8701	67.8699	67.8691	67.868	67.8676	67.8668	68.2603		135.016	71.5116	66.1163	66.182	66.0581	66.0574	66.0573	66.0565	66.0546	66.2548		135.041	84.593	70.3841	70.5269	70.269	70.2682	70.2671	70.2664	70.2647	70.6584		134.98	67.5	74.4774	74.6411	74.3481	74.3467	74.3443	74.3433	74.3405	74.7985		135.01	78.0556
		135.014	70.9821	67.9822	68.1573	67.8655	67.8648	67.8646	67.8637	67.8627	67.8622	67.8614	68.2933		134.966	65.9884	66.1202	66.1957	66.058	66.0573	66.0572	66.0564	66.0544	66.2728		134.991	75	70.3861	70.5489	70.2627	70.2619	70.2607	70.26	70.2582	70.6892		134.93	71.3889	74.4827	74.6693	74.3439	74.3425	74.34	74.3389	74.336	74.837		134.96	74.1667
		134.964	66.5179	67.9894	68.188	67.8632	67.8625	67.8623	67.8614	67.8603	67.8599	67.859	68.3338		134.916	57.2674	66.0973	66.184	66.0307	66.03	66.0298	66.029	66.027	66.266		134.941	71.5116	70.3938	70.5792	70.2611	70.2603	70.2591	70.2583	70.2565	70.7292		134.88	81.9444	74.482	74.6945	74.3326	74.3312	74.3286	74.3275	74.3246	74.8735		134.91	75.5556
		134.914	73.6607	67.9898	68.2146	67.8533	67.8526	67.8523	67.8514	67.8503	67.8499	67.849	68.3714		134.866	75.5814	66.0723	66.1719	66.0009	66.0001	65.9999	65.9991	65.997	66.2591		134.891	69.4767	70.4031	70.6139	70.2602	70.2593	70.258	70.2573	70.2554	70.7746		134.83	69.7222	74.4869	74.7286	74.3259	74.3245	74.3218	74.3207	74.3177	74.9201		134.86	84.7222
		134.864	76.3393	67.9868	68.2408	67.8387	67.8379	67.8376	67.8367	67.8355	67.8351	67.8342	68.4096		134.816	70.0581	66.0651	66.1793	65.9883	65.9875	65.9873	65.9864	65.9843	66.2723		134.841	72.3837	70.4116	70.6509	70.2575	70.2566	70.2552	70.2545	70.2525	70.8236		134.78	70.5556	74.4944	74.7687	74.3205	74.3191	74.3162	74.3151	74.312	74.974		134.81	83.0556
		134.814	77.2321	67.9835	68.2698	67.8225	67.8217	67.8213	67.8204	67.8192	67.8188	67.8179	68.4521		134.766	70.6395	66.0565	66.1873	65.9738	65.973	65.9727	65.9719	65.9697	66.2867		134.791	67.1512	70.4202	70.6913	70.2534	70.2525	70.2511	70.2503	70.2483	70.8771		134.73	73.6111	74.508	74.8187	74.3197	74.3183	74.3152	74.3141	74.311	75.0392		134.76	78.6111
		134.764	73.6607	67.988	68.3098	67.8124	67.8117	67.8113	67.8103	67.8091	67.8087	67.8077	68.5072		134.716	68.0233	66.0568	66.2063	65.9675	65.9667	65.9663	65.9655	65.9633	66.3128		134.741	68.0233	70.4314	70.7378	70.2506	70.2496	70.2481	70.2473	70.2453	70.9382		134.68	77.7778	74.5191	74.8703	74.3147	74.3133	74.3101	74.309	74.3057	75.1077		134.71	86.3889
		134.714	68.3036	68.0035	68.3642	67.8117	67.811	67.8105	67.8095	67.8083	67.8079	67.8069	68.5784		134.666	72.9651	66.0423	66.2131	65.9457	65.9448	65.9444	65.9436	65.9413	66.3273		134.691	73.8372	70.4423	70.7878	70.2458	70.2448	70.2433	70.2425	70.2404	71.0045		134.63	79.4444	74.5295	74.9255	74.3072	74.3058	74.3025	74.3013	74.298	75.1818		134.66	75.8333
		134.664	75.8929	68.0078	68.4109	67.7978	67.7971	67.7965	67.7956	67.7943	67.7938	67.7928	68.644		134.616	75	66.0223	66.2169	65.9174	65.9165	65.9161	65.9152	65.9129	66.3398		134.641	71.8023	70.4579	70.8465	70.2438	70.2429	70.2412	70.2404	70.2383	71.0812		134.58	73.6111	74.5487	74.9942	74.3065	74.3051	74.3015	74.3004	74.297	75.2715		134.61	83.0556
		134.614	69.6429	68.0251	68.4743	67.7947	67.794	67.7934	67.7924	67.7911	67.7906	67.7896	68.7283		134.566	67.7326	66.0259	66.2471	65.9117	65.9109	65.9105	65.9096	65.9072	66.3796		134.591	65.9884	70.4718	70.9078	70.2381	70.2372	70.2355	70.2347	70.2325	71.1626		134.53	73.3333	74.5699	75.0696	74.3053	74.3039	74.3002	74.299	74.2955	75.3703		134.56	74.7222
		134.564	71.4286	68.0418	68.5406	67.7886	67.7879	67.7872	67.7862	67.7848	67.7843	67.7833	68.8182		134.516	64.5349	66.032	66.2829	65.9075	65.9068	65.9063	65.9054	65.9029	66.4263		134.541	76.7442	70.4851	70.9727	70.2294	70.2285	70.2267	70.2259	70.2236	71.25		134.48	70.5556	74.5897	75.1486	74.2999	74.2986	74.2947	74.2935	74.2899	75.4754		134.51	79.1667
		134.514	59.375	68.0531	68.605	67.7742	67.7735	67.7727	67.7717	67.7703	67.7698	67.7687	68.909		134.466	71.2209	66.0271	66.3109	65.891	65.8902	65.8897	65.8888	65.8863	66.4664		134.491	64.8256	70.5025	71.0462	70.2222	70.2214	70.2195	70.2186	70.2163	71.3488		134.43	79.4444	74.6103	75.2335	74.2925	74.2911	74.287	74.2858	74.2821	75.5895		134.46	75
		134.464	72.7679	68.0735	68.6818	67.7656	67.765	67.7641	67.7631	67.7616	67.7611	67.7601	69.0155		134.416	68.6047	66.0317	66.3519	65.8826	65.8819	65.8812	65.8803	65.8777	66.521		134.441	68.314	70.5277	71.1321	70.2198	70.219	70.2169	70.216	70.2137	71.463		134.38	71.3889	74.6378	75.3307	74.2884	74.2871	74.2828	74.2815	74.2778	75.7194		134.41	81.6667
		134.414	70.9821	68.1005	68.7684	67.7602	67.7596	67.7586	67.7575	67.756	67.7555	67.7545	69.1353		134.366	67.4419	66.0416	66.4017	65.8778	65.8771	65.8764	65.8755	65.8728	66.586		134.391	71.5116	70.5572	71.2267	70.2182	70.2174	70.2151	70.2143	70.212	71.5892		134.33	73.6111	74.6726	75.4401	74.2878	74.2864	74.2819	74.2806	74.2768	75.8655		134.36	79.7222
		134.364	74.1071	68.1261	68.8566	67.7494	67.7487	67.7477	67.7466	67.745	67.7445	67.7434	69.2606		134.316	65.1163	66.0559	66.4595	65.8756	65.8749	65.8742	65.8732	65.8705	66.6609		134.341	73.2558	70.5882	71.327	70.2142	70.2134	70.2111	70.2103	70.2078	71.7251		134.28	73.6111	74.7118	75.5589	74.2871	74.2858	74.281	74.2797	74.2758	76.0254		134.31	85.8333
		134.314	81.25	68.1437	68.9391	67.7261	67.7254	67.7243	67.7232	67.7216	67.7211	67.7199	69.3849		134.266	71.8023	66.0561	66.5069	65.8572	65.8564	65.8556	65.8547	65.8519	66.7276		134.291	70.9302	70.6266	71.4388	70.2134	70.2127	70.2102	70.2093	70.2068	71.8769		134.23	76.1111	74.7543	75.6854	74.2847	74.2834	74.2783	74.2771	74.273	76.1981		134.26	80.2778
		134.264	70.5357	68.185	69.047	67.7214	67.7208	67.7195	67.7184	67.7167	67.7162	67.7151	69.5396		134.216	68.6047	66.0687	66.5704	65.8487	65.848	65.8471	65.8461	65.8432	66.8128		134.241	78.7791	70.6593	71.5484	70.202	70.2012	70.1986	70.1977	70.1951	72.0314		134.18	78.0556	74.7994	75.8187	74.2793	74.2781	74.2728	74.2715	74.2673	76.3832		134.21	79.4444
		134.214	74.1071	68.2257	69.1552	67.7105	67.7099	67.7085	67.7074	67.7056	67.7051	67.704	69.7002		134.166	66.5698	66.0906	66.6465	65.8466	65.8459	65.8449	65.8439	65.841	66.9134		134.191	73.8372	70.704	71.6731	70.1972	70.1965	70.1937	70.1928	70.1902	72.2064		134.13	82.5	74.844	75.9551	74.2673	74.2661	74.2605	74.2592	74.2549	76.5776		134.16	84.4444
		134.164	67.4107	68.283	69.2803	67.7102	67.7096	67.7081	67.7069	67.7052	67.7046	67.7034	69.8838		134.116	63.0814	66.1092	66.7226	65.8382	65.8375	65.8364	65.8353	65.8324	67.0172		134.141	72.3837	70.7568	71.8083	70.1945	70.1937	70.1908	70.1899	70.1872	72.398		134.08	80.5556	74.8984	76.1041	74.2582	74.2571	74.2511	74.2498	74.2454	76.7916		134.11	79.1667
		134.114	69.6429	68.3443	69.4086	67.707	67.7065	67.7048	67.7036	67.7018	67.7013	67.7001	70.0773		134.066	61.0465	66.125	66.7988	65.8234	65.8227	65.8216	65.8205	65.8175	67.1246		134.091	77.907	70.8088	71.9442	70.1842	70.1835	70.1803	70.1795	70.1767	72.5971		134.03	95.8333	74.9375	76.2395	74.2261	74.225	74.2188	74.2174	74.2129	76.9998		134.06	86.9444
		134.064	72.3214	68.4082	69.5376	67.6992	67.6987	67.6968	67.6957	67.6938	67.6933	67.692	70.2791		134.016	64.5349	66.1557	66.8925	65.8196	65.8189	65.8176	65.8166	65.8135	67.2536		134.041	73.5465	70.8741	72.0941	70.1798	70.1791	70.1758	70.175	70.1721	72.8175		133.98	75	75.0165	76.4155	74.2254	74.2243	74.2177	74.2164	74.2117	77.257		134.01	78.0556
		134.014	67.8571	68.488	69.6791	67.6992	67.6987	67.6967	67.6955	67.6936	67.6931	67.6918	70.5015		133.966	64.8256	66.1918	66.9935	65.8167	65.8161	65.8146	65.8136	65.8104	67.3944		133.991	73.2558	70.948	72.252	70.1759	70.1752	70.1717	70.1708	70.1679	73.0542		133.93	83.8889	75.0914	76.5868	74.2112	74.2102	74.2033	74.2019	74.1971	77.5191		133.96	88.3333
		133.964	72.7679	68.5679	69.8163	67.6906	67.6902	67.6879	67.6868	67.6848	67.6843	67.6829	70.7283		133.916	68.8953	66.2264	67.094	65.8072	65.8066	65.805	65.804	65.8007	67.5397		133.941	67.1512	71.0309	72.417	70.172	70.1714	70.1677	70.1668	70.1638	73.3069		133.88	74.4444	75.1908	76.7804	74.2113	74.2104	74.2031	74.2017	74.1968	77.8138		133.91	83.0556
		133.914	68.75	68.6643	69.9637	67.689	67.6887	67.6862	67.6851	67.683	67.6825	67.6811	70.9748		133.866	68.8953	66.2666	67.2002	65.7977	65.7971	65.7954	65.7944	65.791	67.6964		133.891	78.1977	71.1169	72.5815	70.1613	70.1608	70.1569	70.156	70.1529	73.569		133.83	82.2222	75.2898	76.9694	74.1997	74.1989	74.1911	74.1897	74.1847	78.1153		133.86	88.0556
		133.864	68.75	68.7708	70.1133	67.6874	67.6872	67.6845	67.6834	67.6812	67.6806	67.6792	71.2336		133.816	61.9186	66.3105	67.3094	65.7859	65.7853	65.7835	65.7824	65.7789	67.8622		133.841	79.3605	71.2121	72.7496	70.1491	70.1486	70.1444	70.1435	70.1403	73.8457		133.78	88.6111	75.3916	77.155	74.1785	74.1778	74.1695	74.1681	74.1629	78.4257		133.81	84.4444
		133.814	84.8214	68.8602	70.2361	67.6579	67.6577	67.6549	67.6537	67.6514	67.6509	67.6495	71.4767		133.766	64.2442	66.3684	67.4308	65.7813	65.7808	65.7788	65.7777	65.7742	68.047		133.791	80.2326	71.3176	72.9209	70.1356	70.1352	70.1308	70.1298	70.1266	74.1371		133.73	79.4444	75.5204	77.3593	74.1711	74.1705	74.1617	74.1603	74.155	78.7683		133.76	85.8333
		133.764	76.7857	68.9752	70.3728	67.6423	67.6422	67.6392	67.638	67.6356	67.635	67.6336	71.7452		133.716	70.9302	66.4228	67.5448	65.7654	65.7649	65.7627	65.7616	65.758	68.2322		133.741	64.2442	71.4413	73.101	70.1279	70.1276	70.1229	70.1219	70.1186	74.4498		133.68	77.7778	75.6659	77.5696	74.1662	74.1657	74.1565	74.1551	74.1495	79.1312		133.71	89.4444
		133.714	62.9464	69.1099	70.5159	67.6345	67.6345	67.6312	67.63	67.6275	67.6269	67.6255	72.0323		133.666	72.9651	66.4788	67.6556	65.7431	65.7426	65.7403	65.7391	65.7354	68.4224		133.691	71.5116	71.5843	73.2891	70.1264	70.1261	70.1211	70.1201	70.1167	74.7837		133.63	83.6111	75.8178	77.7733	74.1525	74.1522	74.1424	74.141	74.1353	79.5027		133.66	81.6667
		133.664	66.9643	69.2643	70.6633	67.6337	67.6338	67.6302	67.6288	67.6264	67.6258	67.6243	72.3362		133.616	73.8372	66.5408	67.7659	65.7179	65.7175	65.715	65.7138	65.71	68.6209		133.641	80.814	71.7287	73.4648	70.1121	70.1119	70.1066	70.1057	70.1021	75.1195		133.58	68.0556	75.9909	77.9826	74.144	74.1438	74.1334	74.132	74.1261	79.896		133.61	84.4444
		133.614	71.875	69.4254	70.8005	67.6267	67.6269	67.623	67.6216	67.6191	67.6185	67.6169	72.643		133.566	65.6977	66.6376	67.9028	65.7181	65.7178	65.7151	65.7139	65.71	68.8555		133.591	83.7209	71.884	73.6355	70.094	70.0938	70.0882	70.0872	70.0835	75.4649		133.53	80.2778	76.1809	78.1904	74.1354	74.1354	74.1244	74.1229	74.1169	80.3049		133.56	86.3889
		133.564	77.6786	69.5898	70.9221	67.6096	67.6099	67.6056	67.6042	67.6016	67.601	67.5994	72.9477		133.516	71.2209	66.7276	68.0224	65.7012	65.7008	65.698	65.6967	65.6927	69.0833		133.541	78.4884	72.0618	73.8104	70.0829	70.0828	70.0768	70.0759	70.0721	75.8301		133.48	81.1111	76.3874	78.3937	74.1255	74.1257	74.114	74.1126	74.1064	80.7271		133.51	95.5556
		133.514	79.0179	69.7654	71.0345	67.5901	67.5906	67.5859	67.5845	67.5818	67.5812	67.5796	73.2568		133.466	67.7326	66.8395	68.1517	65.6951	65.6948	65.6917	65.6905	65.6863	69.3318		133.491	82.8488	72.2498	73.9746	70.0659	70.0659	70.0596	70.0586	70.0547	76.2009		133.43	87.2222	76.6032	78.5824	74.1064	74.1069	74.0944	74.093	74.0866	81.1534		133.46	83.0556
		133.464	83.9286	69.946	71.1299	67.5621	67.5627	67.5577	67.5563	67.5535	67.5528	67.5512	73.5626		133.416	62.2093	66.9583	68.2739	65.6845	65.6843	65.6811	65.6797	65.6755	69.5846		133.441	78.1977	72.4607	74.1388	70.0552	70.0553	70.0486	70.0476	70.0436	76.5883		133.38	81.3889	76.8466	78.7726	74.0962	74.0969	74.0837	74.0822	74.0756	81.6002		133.41	93.8889
		133.414	72.3214	70.1604	71.2356	67.5542	67.5551	67.5495	67.5481	67.5452	67.5446	67.5429	73.8923		133.366	71.8023	67.0807	68.3838	65.6656	65.6655	65.662	65.6607	65.6562	69.8371		133.391	78.7791	72.688	74.2941	70.0437	70.044	70.0368	70.0358	70.0317	76.984		133.33	82.7778	77.1078	78.9514	74.0839	74.0848	74.0708	74.0693	74.0625	82.0555		133.36	84.1667
		133.364	71.4286	70.3896	71.3318	67.5479	67.549	67.5429	67.5415	67.5385	67.5379	67.5362	74.226		133.316	78.1977	67.1954	68.468	65.6267	65.6266	65.6226	65.6215	65.6169	70.0762		133.341	78.1977	72.9331	74.4403	70.033	70.0335	70.0258	70.0249	70.0206	77.3877		133.28	75.5556	77.3994	79.1297	74.0824	74.0837	74.0687	74.0673	74.0602	82.5301		133.31	85.5556
		133.314	78.125	70.6201	71.4042	67.53	67.5313	67.5247	67.5233	67.5202	67.5195	67.5178	74.549		133.266	60.7558	67.3473	68.5696	65.6119	65.6119	65.6076	65.6065	65.6018	70.3459		133.291	85.7558	73.1848	74.5645	70.0121	70.0127	70.0045	70.0035	69.9991	77.7865		133.23	81.1111	77.702	79.2863	74.0727	74.0743	74.0584	74.0569	74.0496	83.0025		133.26	91.3889
		133.264	65.1786	70.8771	71.4777	67.5265	67.528	67.5208	67.5194	67.5162	67.5155	67.5137	74.8851		133.216	72.093	67.5068	68.6578	65.5919	65.5921	65.5874	65.5863	65.5814	70.6151		133.241	79.9419	73.461	74.6833	69.999	69.9998	69.9911	69.9901	69.9856	78.1966		133.18	91.6667	78.0078	79.4118	74.0471	74.0491	74.0321	74.0306	74.0231	83.463		133.21	97.5
		133.214	74.1071	71.1377	71.5296	67.5155	67.5173	67.5095	67.5082	67.5048	67.5041	67.5023	75.2109		133.166	68.8953	67.6891	68.7464	65.5819	65.5822	65.5772	65.576	65.571	70.8976		133.191	75.8721	73.7589	74.793	69.9916	69.9926	69.9833	69.9823	69.9776	78.6137		133.13	77.7778	78.353	79.5412	74.0424	74.0448	74.0267	74.0252	74.0174	83.9462		133.16	86.6667
		133.164	66.0714	71.4172	71.5755	67.5136	67.5158	67.5072	67.5058	67.5024	67.5017	67.4998	75.5408		133.116	77.3256	67.8576	68.7974	65.5455	65.5459	65.5405	65.5393	65.5342	71.1552		133.141	79.0698	74.0677	74.8821	69.9797	69.981	69.971	69.97	69.9652	79.0256		133.08	90.2778	78.6968	79.6333	74.0189	74.0219	74.0024	74.001	73.9929	84.4097		133.11	92.2222
		133.114	70.0893	71.7031	71.6038	67.5097	67.5122	67.503	67.5015	67.4979	67.4972	67.4953	75.8616		133.066	74.7093	68.0469	68.8445	65.5171	65.5178	65.5119	65.5107	65.5054	71.4217		133.091	85.1744	74.3823	74.9454	69.9596	69.9611	69.9505	69.9495	69.9445	79.4261		133.03	89.1667	79.0586	79.7071	73.9971	74.0006	73.9798	73.9784	73.9701	84.8714		133.06	93.0556
		133.064	70.9821	71.9943	71.6145	67.5043	67.5073	67.4972	67.4957	67.4919	67.4912	67.4892	76.1719		133.016	70.0581	68.2623	68.8931	65.5033	65.5041	65.4978	65.4966	65.4912	71.7015		133.041	84.593	74.7106	74.9907	69.9403	69.9421	69.9307	69.9297	69.9245	79.8215		132.98	89.7222	79.4343	79.7585	73.9745	73.9787	73.9564	73.9549	73.9463	85.3256		133.01	95
		133.014	69.6429	72.2927	71.6114	67.5012	67.5047	67.4937	67.4922	67.4882	67.4875	67.4855	76.4733		132.966	70.9302	68.4859	68.9252	65.4868	65.4878	65.481	65.4797	65.4741	71.9756		132.991	78.4884	75.0582	75.025	69.9292	69.9314	69.9192	69.9182	69.9128	80.2171		132.93	90	79.8222	79.7872	73.9515	73.9564	73.9325	73.9311	73.9222	85.7702		132.96	91.9444
		132.964	82.1429	72.5722	71.57	67.4764	67.4805	67.4685	67.4669	67.4628	67.4621	67.46	76.7394		132.916	75.8721	68.7036	68.927	65.4547	65.4559	65.4485	65.4473	65.4415	72.2293		132.941	74.1279	75.421	75.0455	69.9242	69.9267	69.9136	69.9126	69.9071	80.6081		132.88	86.6667	80.2258	79.7982	73.9336	73.9393	73.9136	73.9122	73.903	86.2079		132.91	94.4444
		132.914	77.6786	72.8598	71.5203	67.4594	67.4641	67.451	67.4494	67.4451	67.4444	67.4423	76.9978		132.866	69.7674	68.9488	68.9325	65.4416	65.4431	65.4352	65.434	65.428	72.4954		132.891	83.1395	75.7783	75.0335	69.9069	69.9099	69.8958	69.8948	69.8891	80.9737		132.83	87.2222	80.6363	79.7852	73.9149	73.9215	73.8938	73.8924	73.8829	86.6298		132.86	89.1667
		132.864	78.125	73.1445	71.4541	67.4416	67.4471	67.4327	67.4311	67.4266	67.4259	67.4237	77.2378		132.816	73.8372	69.1882	68.91	65.4159	65.4176	65.409	65.4078	65.4016	72.7405		132.841	79.0698	76.1452	75.0067	69.8952	69.8986	69.8835	69.8825	69.8766	81.3289		132.78	91.3889	81.0452	79.7427	73.89	73.8976	73.8678	73.8664	73.8565	87.0272		132.81	87.7778
		132.814	75.4464	73.429	71.3776	67.4286	67.4348	67.4187	67.4174	67.4128	67.412	67.4098	77.4626		132.766	78.1977	69.4188	68.8586	65.3763	65.3784	65.3691	65.3679	65.3615	72.9616		132.791	82.5581	76.5087	74.9552	69.8787	69.8827	69.8664	69.8654	69.8593	81.6608		132.73	85.5556	81.4645	79.686	73.8739	73.8827	73.8505	73.8492	73.8389	87.4123		132.76	97.5
		132.764	72.3214	73.7113	71.2923	67.4209	67.4282	67.4105	67.4091	67.4043	67.4035	67.4012	77.6715		132.716	70.6395	69.6757	68.8156	65.3604	65.3628	65.3528	65.3516	65.3449	73.1942		132.741	77.3256	76.8776	74.8912	69.8694	69.874	69.8564	69.8555	69.8491	81.9786		132.68	81.1111	81.8884	79.6134	73.8645	73.8747	73.8399	73.8386	73.8279	87.78		132.71	103.889
		132.714	73.6607	73.9809	71.1912	67.411	67.4193	67.3999	67.3985	67.3935	67.3927	67.3903	77.8546		132.666	77.907	69.9104	68.7344	65.3217	65.3245	65.3136	65.3124	65.3056	73.3892		132.691	81.686	77.2354	74.8023	69.8542	69.8595	69.8405	69.8396	69.833	82.2666		132.63	89.4444	82.294	79.5066	73.8427	73.8545	73.8168	73.8155	73.8044	88.108		132.66	98.8889
		132.664	85.2679	74.217	71.0578	67.381	67.3906	67.3691	67.3678	67.3625	67.3617	67.3593	77.9924		132.616	66.8605	70.1775	68.6736	65.3175	65.3208	65.309	65.3078	65.3007	73.6028		132.641	82.8488	77.5833	74.6937	69.8375	69.8435	69.823	69.8221	69.8153	82.5268		132.58	84.4444	82.6975	79.3864	73.8285	73.8421	73.8011	73.7999	73.7884	88.4137		132.61	93.8889
		132.614	79.4643	74.4471	70.9233	67.3611	67.372	67.3483	67.347	67.3415	67.3408	67.3383	78.1135		132.566	77.6163	70.4062	68.5657	65.2797	65.2835	65.2706	65.2694	65.2621	73.7647		132.591	83.1395	77.9187	74.5675	69.8204	69.8273	69.8051	69.8042	69.7971	82.7578		132.53	89.1667	83.0802	79.2396	73.8073	73.8229	73.7784	73.7772	73.7652	88.6795		132.56	101.667
		132.564	83.0357	74.6522	70.7729	67.335	67.3476	67.3213	67.3201	67.3143	67.3136	67.311	78.2001		132.516	72.093	70.6448	68.4625	65.2591	65.2635	65.2495	65.2483	65.2407	73.9241		132.541	84.593	78.2367	74.4236	69.8013	69.8093	69.7852	69.7843	69.7769	82.9557		132.48	85.2778	83.451	79.0803	73.7921	73.81	73.7614	73.7603	73.7479	88.9158		132.51	90.8333
		132.514	74.1071	74.8512	70.6293	67.3245	67.3389	67.3098	67.3086	67.3026	67.3018	67.2992	78.2727		132.466	74.7093	70.8649	68.3393	65.2302	65.2353	65.22	65.2189	65.211	74.0536		132.491	78.7791	78.5434	74.2733	69.7903	69.7994	69.7732	69.7723	69.7647	83.1286		132.43	97.7778	83.781	78.8859	73.7581	73.7788	73.7257	73.7246	73.7117	89.0958		132.46	103.611
		132.464	73.6607	75.0272	70.4795	67.3148	67.3313	67.2991	67.2979	67.2916	67.2909	67.2881	78.3156		132.416	67.4419	71.0944	68.2285	65.2242	65.2299	65.2133	65.2122	65.204	74.1824		132.441	81.3953	78.8236	74.1069	69.7757	69.7862	69.7576	69.7568	69.7488	83.2626		132.38	91.3889	84.0942	78.6866	73.7339	73.7577	73.6995	73.6985	73.685	89.2453		132.41	100
		132.414	80.8036	75.1645	70.3117	67.2929	67.3117	67.276	67.2748	67.2682	67.2675	67.2646	78.3148		132.366	81.9767	71.2621	68.0632	65.1725	65.1792	65.161	65.1599	65.1514	74.2408		132.391	76.1628	79.085	73.9367	69.7683	69.7803	69.7492	69.7483	69.7401	83.3674		132.33	83.6111	84.3894	78.4865	73.7215	73.7489	73.685	73.6842	73.6701	89.3652		132.36	96.6667
		132.364	76.7857	75.2802	70.1467	67.2779	67.2994	67.2598	67.2586	67.2518	67.251	67.2481	78.2889		132.316	69.7674	71.4493	67.9285	65.1591	65.1667	65.1469	65.1457	65.137	74.3114		132.341	81.9767	79.3095	73.7494	69.7531	69.7669	69.7328	69.732	69.7234	83.4265		132.28	85.8333	84.648	78.2724	73.706	73.7376	73.6672	73.6664	73.6518	89.4389		132.31	96.3889
		132.314	82.1429	75.3568	69.9697	67.2538	67.2784	67.2343	67.2331	67.226	67.2251	67.2222	78.2219		132.266	79.6512	71.5845	67.7567	65.1147	65.1234	65.1017	65.1006	65.0915	74.3241		132.291	87.5	79.4946	73.5471	69.7305	69.7463	69.7089	69.7081	69.6992	83.4394		132.23	86.6667	84.8688	78.0486	73.6894	73.7258	73.6481	73.6475	73.6321	89.4674		132.26	98.6111
		132.264	72.7679	75.4188	69.8076	67.2461	67.2741	67.225	67.2239	67.2165	67.2156	67.2126	78.1396		132.216	70.3488	71.7253	67.6089	65.0994	65.1094	65.0855	65.0844	65.075	74.338		132.241	85.1744	79.6484	73.3423	69.7111	69.7293	69.6881	69.6874	69.6781	83.4159		132.18	84.4444	85.0536	77.8215	73.6763	73.7183	73.6324	73.6319	73.6159	89.4547		132.21	100.278
		132.214	77.6786	75.4404	69.6368	67.23	67.2619	67.2072	67.2062	67.1984	67.1975	67.1944	78.0177		132.166	73.2558	71.8304	67.4488	65.075	65.0865	65.0602	65.0592	65.0494	74.3132		132.191	85.7558	79.765	73.1327	69.691	69.712	69.6665	69.6659	69.6562	83.352		132.13	83.6111	85.1977	77.5912	73.6648	73.7132	73.6179	73.6175	73.6008	89.3984		132.16	88.8889
		132.164	69.6429	75.4435	69.481	67.228	67.2643	67.2034	67.2024	67.1942	67.1933	67.1901	77.8794		132.116	79.9419	71.8871	67.2656	65.0297	65.0429	65.0139	65.0129	65.0027	74.2386		132.141	77.3256	79.8549	72.9325	69.6825	69.7068	69.6564	69.6559	69.6458	83.26		132.08	90	85.2885	77.3487	73.6439	73.6998	73.5938	73.5936	73.5761	89.2878		132.11	102.222
		132.114	76.7857	75.4018	69.3149	67.2138	67.2552	67.1872	67.1863	67.1776	67.1767	67.1734	77.6994		132.066	75	71.9304	67.0972	64.9998	65.015	64.9829	64.9819	64.9713	74.1506		132.091	84.593	79.8954	72.7217	69.6642	69.6923	69.6364	69.6359	69.6254	83.1189		132.03	96.1111	85.3247	77.0963	73.614	73.6786	73.5605	73.5605	73.5422	89.124		132.06	88.0556
		132.064	85.2679	75.3133	69.1372	67.1851	67.2321	67.1562	67.1553	67.1463	67.1454	67.142	77.4769		132.016	72.093	71.9531	66.9385	64.979	64.9966	64.9609	64.96	64.949	74.043		132.041	72.093	79.9128	72.5289	69.6632	69.6957	69.6334	69.633	69.6221	82.9567		131.98	87.7778	85.3274	76.8576	73.597	73.6717	73.5397	73.5399	73.5207	88.9298		132.01	98.6111
		132.014	81.6964	75.1994	68.9698	67.1629	67.2161	67.1314	67.1306	67.1211	67.1202	67.1167	77.2345		131.966	74.7093	71.9367	66.7732	64.9501	64.9704	64.9307	64.9299	64.9184	73.8988		131.991	85.4651	79.8705	72.3203	69.644	69.6818	69.6122	69.6119	69.6005	82.7385		131.93	101.944	85.2613	76.6001	73.5591	73.6454	73.4976	73.498	73.4779	88.6722		131.96	96.3889
		131.964	70.9821	75.0738	68.8258	67.1594	67.2197	67.1252	67.1245	67.1145	67.1136	67.11	76.9866		131.916	82.2674	71.8651	66.5869	64.8975	64.9209	64.8768	64.876	64.864	73.7029		131.941	84.0116	79.7899	72.1173	69.6271	69.671	69.593	69.5928	69.5808	82.487		131.88	85.2778	85.174	76.3719	73.5466	73.6465	73.4805	73.4813	73.4601	88.4004		131.91	93.8889
		131.914	85.2679	74.8939	68.6624	67.1315	67.1997	67.0941	67.0936	67.083	67.0821	67.0784	76.6913		131.866	68.6047	71.806	66.4468	64.8877	64.9149	64.8655	64.8648	64.8523	73.524		131.891	90.9884	79.6604	71.9095	69.6009	69.652	69.5643	69.5642	69.5517	82.193		131.83	93.6111	85.0289	76.1365	73.5221	73.6376	73.451	73.452	73.4297	88.0794		131.86	88.3333
		131.864	89.7321	74.6792	68.4971	67.0962	67.1731	67.0553	67.0549	67.0438	67.0429	67.0391	76.3689		131.816	74.7093	71.698	66.292	64.8589	64.8904	64.835	64.8344	64.8214	73.3017		131.841	74.7093	79.5149	71.7295	69.597	69.6567	69.5577	69.5578	69.5447	81.8905		131.78	94.1667	84.8391	75.9069	73.4973	73.6308	73.4205	73.4219	73.3985	87.724		131.81	102.5
		131.814	69.6429	74.4744	68.3728	67.0961	67.1828	67.0513	67.0511	67.0394	67.0385	67.0345	76.0646		131.766	73.5465	71.5651	66.146	64.8338	64.8704	64.8081	64.8076	64.7941	73.0607		131.791	81.686	79.3234	71.5466	69.584	69.6538	69.5417	69.5419	69.5281	81.5508		131.73	95.8333	84.6049	75.6821	73.4706	73.6248	73.3876	73.3894	73.3647	87.3359		131.76	95.2778
		131.764	80.8036	74.2276	68.2358	67.0771	67.1746	67.028	67.0279	67.0156	67.0147	67.0106	75.727		131.716	75.8721	71.3965	65.9981	64.8016	64.8441	64.7739	64.7735	64.7593	72.7909		131.741	91.5698	79.0841	71.3574	69.5577	69.6394	69.5121	69.5125	69.4981	81.1729		131.68	82.5	84.3513	75.4856	73.4647	73.6426	73.3747	73.377	73.3509	86.9412		131.71	98.3333
		131.714	73.2143	73.9739	68.1187	67.0718	67.1811	67.0179	67.0179	67.005	67.004	66.9998	75.3916		131.666	74.4186	71.207	65.8606	64.774	64.8235	64.7441	64.7439	64.7291	72.5078		131.691	75.8721	78.8343	71.1973	69.5533	69.6488	69.504	69.5046	69.4894	80.7952		131.63	85.5556	84.0566	75.2934	73.455	73.6602	73.3573	73.3601	73.3326	86.5198		131.66	101.111
		131.664	83.0357	73.6859	67.9913	67.0501	67.1723	66.9907	66.9909	66.9773	66.9763	66.972	75.031		131.616	72.093	71.0015	65.7365	64.7539	64.8115	64.7216	64.7215	64.706	72.2166		131.641	84.593	78.5436	71.0335	69.5373	69.6493	69.484	69.4848	69.4688	80.3884		131.58	87.2222	83.726	75.1081	73.4438	73.68	73.3374	73.3407	73.3116	86.0778		131.61	89.7222
		131.614	66.9643	73.4111	67.8985	67.0568	67.1933	66.9914	66.9918	66.9774	66.9764	66.972	74.6931		131.566	73.2558	70.7714	65.6153	64.7304	64.7975	64.6954	64.6954	64.6792	71.9093		131.591	81.686	78.2309	70.8821	69.5258	69.657	69.4679	69.469	69.4522	79.9718		131.53	83.3333	83.3714	74.9383	73.4395	73.7109	73.3234	73.3273	73.2965	85.6282		131.56	88.8889
		131.564	66.9643	73.1246	67.8127	67.0644	67.2163	66.9921	66.9928	66.9776	66.9765	66.9719	74.3534		131.516	69.4767	70.5344	65.5123	64.7189	64.7973	64.6809	64.6812	64.6642	71.604		131.541	78.1977	77.9001	70.7439	69.5195	69.6732	69.4566	69.4579	69.4403	79.55		131.48	86.9444	82.9852	74.7728	73.4311	73.7425	73.3039	73.3086	73.276	85.1643		131.51	85
		131.514	63.8393	72.8239	67.7279	67.0674	67.236	66.9874	66.9884	66.9723	66.9713	66.9665	74.009		131.466	75.5814	70.2622	65.3965	64.6886	64.7801	64.6473	64.6478	64.6299	71.2727		131.491	81.686	77.5452	70.6094	69.5092	69.6892	69.4406	69.4422	69.4236	79.118		131.43	83.8889	82.5814	74.6216	73.4287	73.7852	73.2891	73.2947	73.26	84.7007		131.46	88.3333
		131.464	77.2321	72.5046	67.6371	67.059	67.2455	66.9704	66.9717	66.9547	66.9536	66.9487	73.6557		131.416	68.314	70	65.3096	64.6814	64.7882	64.6364	64.6371	64.6184	70.9607		131.441	79.6512	77.1776	70.4861	69.5024	69.7128	69.4273	69.4293	69.4096	78.6874		131.38	85.2778	82.1576	74.478	73.4258	73.8329	73.2723	73.2788	73.2419	84.236		131.41	97.7778
		131.414	71.875	72.1913	67.5617	67.0609	67.2666	66.9627	66.9643	66.9461	66.9452	66.9401	73.3179		131.366	73.2558	69.7123	65.2134	64.6591	64.7837	64.6101	64.611	64.5913	70.6329		131.391	80.814	76.7965	70.3695	69.4948	69.7406	69.4125	69.4149	69.3941	78.2583		131.33	84.1667	81.7219	74.3454	73.4266	73.8902	73.2572	73.2647	73.2254	83.7788		131.36	96.9444
		131.364	77.2321	71.868	67.4828	67.0548	67.2808	66.9457	66.9477	66.9284	66.9275	66.9222	72.9799		131.316	70.9302	69.4246	65.1305	64.6447	64.7899	64.5909	64.5921	64.5715	70.3153		131.341	81.686	76.4058	70.2596	69.487	69.7737	69.3966	69.3994	69.3774	77.8352		131.28	87.5	81.2713	74.2169	73.4245	73.9508	73.2371	73.2459	73.2039	83.3269		131.31	81.1111
		131.314	65.625	71.562	67.425	67.0656	67.3131	66.9444	66.9468	66.9263	66.9254	66.92	72.6688		131.266	70.9302	69.1323	65.0531	64.6307	64.7999	64.5718	64.5733	64.5516	70.0032		131.291	78.7791	76.014	70.1613	69.4844	69.8177	69.3846	69.3879	69.3646	77.4271		131.23	88.6111	80.8133	74.0956	73.4233	74.0189	73.2154	73.2255	73.1807	82.8885		131.26	90
		131.264	82.1429	71.2358	67.3481	67.0538	67.3238	66.9189	66.9218	66.9	66.8992	66.8935	72.3468		131.216	69.7674	68.8418	64.9846	64.6211	64.8176	64.5562	64.5581	64.5352	69.7035		131.241	86.6279	75.6097	70.0597	69.4724	69.8591	69.3619	69.3658	69.341	77.0234		131.18	80	80.3662	73.9956	73.438	74.1096	73.2068	73.2184	73.1704	82.4824		131.21	91.3889
		131.214	66.5179	70.9414	67.3018	67.0695	67.3629	66.9193	66.9228	66.8996	66.8987	66.8929	72.0659		131.166	67.1512	68.5603	64.9293	64.6205	64.8486	64.5489	64.5512	64.527	69.4237		131.191	78.1977	75.2182	69.9765	69.4734	69.9207	69.3508	69.3554	69.329	76.6501		131.13	81.6667	79.918	73.9012	73.4536	74.2078	73.1957	73.2091	73.1576	82.0972		131.16	82.2222
		131.164	73.6607	70.6436	67.2489	67.0759	67.3934	66.9087	66.9128	66.888	66.8872	66.8811	71.7907		131.116	68.6047	68.2772	64.8741	64.6163	64.8804	64.537	64.5397	64.5142	69.1535		131.141	79.9419	74.8284	69.8976	69.474	69.9892	69.3373	69.3426	69.3145	76.2965		131.08	83.3333	79.472	73.8119	73.4705	74.3142	73.1822	73.1976	73.1423	81.7369		131.11	90.2778
		131.114	66.0714	70.3654	67.2105	67.0948	67.4368	66.9085	66.9132	66.8868	66.886	66.8797	71.5441		131.066	70.9302	67.9919	64.816	64.6059	64.9108	64.5178	64.5211	64.4941	68.8928		131.091	75.2907	74.4517	69.8311	69.483	70.0744	69.3302	69.3364	69.3064	75.975		131.03	81.1111	79.037	73.7328	73.4951	74.4349	73.1722	73.1899	73.1303	81.4104		131.06	93.3333
		131.064	75.8929	70.0836	67.1617	67.1017	67.4685	66.8941	66.8996	66.8714	66.8706	66.8641	71.3027		131.016	69.7674	67.7173	64.7654	64.6003	64.9514	64.5023	64.5062	64.4776	68.6549		131.041	79.9419	74.0779	69.7639	69.4883	70.1643	69.3168	69.3239	69.2919	75.6758		130.98	76.3889	78.6198	73.6674	73.5321	74.5736	73.1695	73.1896	73.1254	81.1249		131.01	78.3333
		131.014	66.0714	69.8277	67.1306	67.1254	67.5168	66.894	66.9004	66.8702	66.8694	66.8627	71.0959		130.966	71.5116	67.4457	64.7129	64.5908	64.9935	64.4814	64.4858	64.4556	68.4323		130.991	75.2907	73.7216	69.7083	69.5029	70.2717	69.3098	69.3181	69.2837	75.4138		130.93	79.1667	78.2111	73.6038	73.5705	74.7196	73.1627	73.1856	73.1163	80.8718		130.96	81.1111
		130.964	79.4643	69.564	67.0821	67.1313	67.5469	66.8735	66.8809	66.8486	66.8478	66.8408	70.8897		130.916	68.0233	67.1948	64.6746	64.5939	65.0543	64.4713	64.4765	64.4444	68.2435		130.941	71.2209	73.3836	69.663	69.5266	70.3966	69.3084	69.3179	69.2811	75.1907		130.88	76.1111	77.8217	73.5504	73.6202	74.8811	73.1606	73.1868	73.1118	80.6618		130.91	82.5
		130.914	73.2143	69.3242	67.0473	67.151	67.5898	66.864	66.8724	66.8377	66.837	66.8297	70.7155		130.866	65.407	66.963	64.6476	64.6073	65.1312	64.4695	64.4755	64.4414	68.0872		130.891	77.907	73.0507	69.613	69.5453	70.5247	69.298	69.309	69.2693	74.9939		130.83	86.9444	77.4322	73.4856	73.6611	75.0368	73.1424	73.1723	73.091	80.4757		130.86	84.4444
		130.864	69.1964	69.1048	67.022	67.1809	67.6417	66.8614	66.8711	66.8339	66.8332	66.8256	70.5698		130.816	64.8256	66.7452	64.6251	64.6249	65.2188	64.4696	64.4765	64.4402	67.9591		130.841	73.5465	72.7389	69.573	69.5747	70.6706	69.2936	69.3062	69.2635	74.8395		130.78	82.2222	77.0674	73.4326	73.7172	75.2102	73.1316	73.1655	73.0772	80.3384		130.81	83.3333
		130.814	78.125	68.8835	66.9835	67.1987	67.6796	66.8435	66.8546	66.8145	66.8138	66.8059	70.43		130.766	66.2791	66.5351	64.6004	64.6408	65.3105	64.4651	64.4732	64.4344	67.8529		130.791	73.2558	72.4437	69.537	69.61	70.8289	69.2896	69.3042	69.258	74.7231		130.73	80.5556	76.7235	73.3862	73.7855	75.3953	73.1234	73.1619	73.0659	80.2461		130.76	86.1111
		130.764	64.7321	68.6919	66.963	67.2363	67.7348	66.8417	66.8544	66.8112	66.8106	66.8024	70.3274		130.716	70.0581	66.3258	64.5659	64.6481	65.3996	64.449	64.4583	64.4168	67.7625		130.741	65.6977	72.1657	69.5049	69.6525	70.9993	69.2865	69.3032	69.2532	74.6459		130.68	81.3889	76.3974	73.3423	73.863	75.5875	73.1142	73.1579	73.0534	80.1954		130.71	96.1111
		130.714	74.5536	68.5038	66.9346	67.2679	67.7811	66.8302	66.8447	66.798	66.7974	66.7889	70.2357		130.666	67.4419	66.1375	64.5416	64.6673	65.5059	64.441	64.4517	64.4073	67.7083		130.691	73.5465	71.9036	69.4748	69.7014	71.1791	69.2824	69.3016	69.2474	74.6061		130.63	86.3889	76.0832	73.2944	73.9444	75.7794	73.0978	73.1472	73.0333	80.18		130.66	80.8333
		130.664	65.625	68.3404	66.9193	67.3153	67.8396	66.8302	66.8469	66.7963	66.7958	66.7869	70.1756		130.616	74.4186	65.9404	64.4972	64.6691	65.5993	64.4113	64.4236	64.376	67.661		130.641	84.0116	71.6443	69.433	69.7445	71.3542	69.2642	69.2862	69.2272	74.5902		130.58	77.7778	75.8015	73.2624	74.052	75.9899	73.0947	73.1505	73.0262	80.2201		130.61	83.0556
		130.614	74.5536	68.1783	66.8939	67.3555	67.8867	66.8189	66.8381	66.7831	66.7826	66.7734	70.1236		130.566	59.593	65.7726	64.4706	64.6923	65.7182	64.3981	64.4123	64.3611	67.6588		130.591	68.0233	71.4207	69.4121	69.8162	71.5558	69.2646	69.2898	69.2256	74.6311		130.53	82.5	75.5323	73.2261	74.1665	76.1971	73.0847	73.1478	73.0119	80.295		130.56	90.2778
		130.564	57.5893	68.0262	66.8674	67.398	67.9311	66.8054	66.8273	66.7676	66.7671	66.7575	70.0878		130.516	74.4186	65.6005	64.4288	64.7048	65.8285	64.3684	64.3847	64.3295	67.6681		130.541	77.6163	71.2039	69.3836	69.889	71.7536	69.2554	69.2843	69.2142	74.6987		130.48	84.4444	75.2793	73.1891	74.2931	76.4032	73.0722	73.1434	72.9946	80.4072		130.51	91.3889
		130.514	70.5357	67.8953	66.8514	67.4547	67.9841	66.8013	66.8266	66.7613	66.761	66.7509	70.0795		130.466	68.0233	65.4602	64.4082	64.7438	65.9664	64.3588	64.3776	64.318	67.7252		130.491	70.6395	71.0127	69.3664	69.9837	71.9647	69.2558	69.2889	69.2122	74.811		130.43	79.4444	75.0523	73.1619	74.4446	76.6167	73.0677	73.1478	72.9849	80.5663		130.46	75.5556
		130.464	66.0714	67.781	66.8419	67.5216	68.0413	66.8028	66.8319	66.7605	66.7603	66.7497	70.0933		130.416	65.6977	65.3386	64.3958	64.7975	66.1179	64.3567	64.3783	64.3136	67.8166		130.441	78.1977	70.8266	69.3405	70.0825	72.167	69.2462	69.2841	69.2	74.9469		130.38	75	74.8497	73.1432	74.6203	76.8341	73.0704	73.1604	72.9819	80.7686		130.41	82.5
		130.414	78.5714	67.6577	66.8138	67.5743	68.0774	66.7852	66.8187	66.7404	66.7402	66.7292	70.1035		130.366	71.2209	65.2108	64.367	64.8426	66.2575	64.3373	64.3622	64.292	67.9174		130.391	70.0581	70.6665	69.3272	70.2077	72.379	69.2478	69.2912	69.1988	75.1253		130.33	81.6667	74.6541	73.1162	74.8049	77.0363	73.0635	73.1645	72.9688	80.9955		130.36	83.0556
		130.364	70.5357	67.5581	66.8005	67.6461	68.1252	66.7817	66.8205	66.7342	66.7341	66.7226	70.1424		130.316	70.6395	65.0948	64.3408	64.8987	66.4026	64.3199	64.3486	64.2721	68.0448		130.341	80.2326	70.5065	69.3014	70.336	72.5728	69.2359	69.2854	69.1838	75.3191		130.28	88.0556	74.465	73.0811	75.0005	77.2214	73.0476	73.1607	72.9461	81.2459		130.31	91.6667
		130.314	60.2679	67.4629	66.7833	67.7185	68.1657	66.7739	66.8187	66.7234	66.7234	66.7114	70.1902		130.266	69.7674	64.9909	64.3179	64.9685	66.5524	64.3053	64.3384	64.2549	68.1989		130.291	77.0349	70.3642	69.281	70.4879	72.7632	69.2286	69.2851	69.1731	75.5445		130.23	82.2222	74.2998	73.056	75.2255	77.4047	73.0411	73.1676	72.9321	81.5342		130.26	90.8333
		130.264	75.8929	67.3714	66.7619	67.7912	68.1982	66.7617	66.8135	66.7079	66.7081	66.6954	70.2458		130.216	67.1512	64.904	64.3038	65.0579	66.7106	64.2991	64.3373	64.2458	68.3835		130.241	73.5465	70.2389	69.2664	70.6644	72.9479	69.2263	69.2908	69.1671	75.799		130.18	72.5	74.1622	73.0454	75.4856	77.5884	73.0487	73.19	72.9314	81.863		130.21	81.6667
		130.214	72.3214	67.2937	66.7472	67.8751	68.2331	66.7558	66.8161	66.6986	66.6989	66.6856	70.3189		130.166	65.9884	64.8289	64.2938	65.1639	66.8705	64.2968	64.3408	64.2404	68.5929		130.191	79.3605	70.1173	69.2448	70.8542	73.1106	69.2165	69.29	69.1533	76.0672		130.13	92.2222	74.0094	73.0075	75.7399	77.7286	73.0288	73.1861	72.9024	82.1883		130.16	83.8889
		130.164	76.3393	67.2161	66.7261	67.9568	68.2568	66.7434	66.8134	66.6823	66.6828	66.6689	70.3954		130.116	64.2442	64.7668	64.2898	65.2895	67.0317	64.3001	64.351	64.2404	68.827		130.141	80.814	70.0045	69.222	71.0654	73.2541	69.2051	69.2887	69.1374	76.3529		130.08	90.5556	73.8715	72.9729	76.0184	77.8527	73.0123	73.187	72.8758	82.5359		130.11	93.3333
		130.114	76.3393	67.1448	66.7053	68.043	68.2758	66.7312	66.8128	66.666	66.6667	66.6521	70.4812		130.066	66.2791	64.7049	64.2798	65.4236	67.18	64.2974	64.3562	64.234	69.0719		130.091	74.7093	69.9098	69.2081	71.3081	73.3862	69.2025	69.2974	69.1298	76.6632		130.03	92.2222	73.7424	72.9366	76.317	77.9547	72.9943	73.1879	72.8466	82.8996		130.06	84.7222
		130.064	75.8929	67.0802	66.6856	68.1343	68.2906	66.7203	66.8155	66.6505	66.6513	66.636	70.5762		130.016	59.593	64.6411	64.262	65.5661	67.3115	64.2869	64.3549	64.2195	69.325		130.041	70.0581	69.8305	69.2013	71.581	73.5019	69.2067	69.3144	69.1285	76.9931		129.98	84.1667	73.6357	72.9131	76.6493	78.047	72.9896	73.2035	72.8296	83.2902		130.01	85
		130.014	66.0714	67.0359	66.6814	68.2445	68.315	66.7249	66.8361	66.6501	66.6512	66.635	70.6938		129.966	70.6395	64.5772	64.239	65.7195	67.426	64.2712	64.3497	64.1994	69.5856		129.991	79.6512	69.7463	69.1818	71.8658	73.5794	69.1984	69.3203	69.1142	77.3212		129.93	88.3333	73.5321	72.8839	76.9956	78.1086	72.9798	73.2156	72.8062	83.6845		129.96	94.4444
		129.964	72.3214	66.9874	66.6686	68.349	68.325	66.7211	66.8512	66.6408	66.6421	66.6252	70.8092		129.916	70.0581	64.5201	64.2179	65.8928	67.5293	64.2575	64.3484	64.181	69.8609		129.941	72.093	69.6797	69.1732	72.1845	73.6409	69.201	69.3388	69.1101	77.6676		129.88	83.0556	73.4449	72.8632	77.3695	78.1536	72.9795	73.2388	72.7908	84.0955		129.91	88.0556
		129.914	75	66.9384	66.6513	68.4517	68.3244	66.7133	66.8656	66.6269	66.6285	66.6106	70.926		129.866	77.3256	64.4445	64.1743	66.0612	67.5937	64.2216	64.3266	64.1398	70.1228		129.891	79.9419	69.6092	69.1543	72.5154	73.6637	69.1937	69.3491	69.0954	78.0085		129.83	77.5	73.3738	72.8513	77.7689	78.1812	72.9891	73.2734	72.7837	84.5192		129.86	81.9444
		129.864	77.2321	66.8893	66.6304	68.5526	68.3139	66.7023	66.8806	66.6091	66.611	66.5921	71.0442		129.816	70.3488	64.3946	64.1527	66.2696	67.6629	64.2079	64.3292	64.1204	70.4151		129.841	75.8721	69.5503	69.1412	72.8739	73.6628	69.1927	69.3676	69.0861	78.358		129.78	82.5	73.302	72.8323	78.1753	78.1742	72.9929	73.3037	72.769	84.9352		129.81	88.8889
		129.814	66.9643	66.8614	66.6275	68.6726	68.3151	66.7098	66.9188	66.6091	66.6114	66.5915	71.1853		129.766	69.4767	64.3509	64.1339	66.4992	67.7158	64.1974	64.3376	64.1036	70.7168		129.791	75.2907	69.4975	69.1293	73.2523	73.6343	69.1935	69.3898	69.0777	78.7084		129.73	90	73.2251	72.8024	78.5828	78.1299	72.9875	73.326	72.7431	85.3382		129.76	88.8889
		129.764	72.3214	66.8271	66.6155	68.7839	68.3008	66.709	66.9539	66.5999	66.6026	66.5815	71.322		129.716	66.5698	64.3194	64.1244	66.755	67.7573	64.1968	64.3585	64.0959	71.032		129.741	79.0698	69.4444	69.1126	73.6419	73.5721	69.1902	69.4099	69.0641	79.0508		129.68	86.6667	73.1589	72.7778	79.0035	78.064	72.9892	73.3568	72.7221	85.7395		129.71	96.6667
		129.714	75.4464	66.7901	66.5982	68.8893	68.275	66.7037	66.9904	66.5853	66.5884	66.5661	71.4577		129.666	69.4767	64.2815	64.1058	67.019	67.769	64.1877	64.3741	64.079	71.3421		129.691	82.2674	69.3913	69.0917	74.0404	73.4776	69.1838	69.4289	69.0461	79.3833		129.63	86.3889	73.0979	72.7539	79.4293	77.9726	72.9937	73.3914	72.7015	86.1311		129.66	85.2778
		129.664	70.0893	66.7647	66.5903	69.0028	68.2526	66.7089	67.0443	66.58	66.5837	66.56	71.6073		129.616	72.6744	64.236	64.0773	67.2879	67.7483	64.1695	64.384	64.0521	71.6426		129.641	75.5814	69.3512	69.0802	74.4565	73.3666	69.1878	69.4605	69.0372	79.717		129.58	83.6111	73.0456	72.7344	79.8595	77.8615	73.0049	73.4338	72.6851	86.5144		129.61	87.7778
		129.614	63.3929	66.742	66.5832	69.1147	68.225	66.7162	67.1081	66.5754	66.5797	66.5545	71.7626		129.566	81.3953	64.1651	64.0216	67.543	67.6789	64.1248	64.3711	63.9977	71.916		129.591	84.3023	69.3026	69.0569	74.8647	73.2196	69.1814	69.4839	69.0164	80.0273		129.53	88.6111	72.9897	72.7077	80.278	77.7193	73.0115	73.4722	72.6611	86.8729		129.56	93.8889
		129.564	77.6786	66.7073	66.5623	69.2095	68.178	66.7112	67.1681	66.557	66.5619	66.5352	71.9091		129.516	74.1279	64.1187	63.9885	67.8317	67.6102	64.104	64.3864	63.9659	72.2097		129.541	76.7442	69.2673	69.0442	75.2814	73.061	69.1871	69.5215	69.0058	80.3333		129.48	83.0556	72.9456	72.6894	80.6956	77.5642	73.0297	73.5225	72.6454	87.2199		129.51	93.0556
		129.514	82.1429	66.6664	66.5338	69.2922	68.118	66.7003	67.2318	66.5309	66.5365	66.508	72.0537		129.466	73.5465	64.0756	63.9573	68.1303	67.5226	64.0862	64.4092	63.9359	72.5016		129.491	89.5349	69.2172	69.0141	75.6732	72.8664	69.1773	69.5456	68.9779	80.6045		129.43	80.2778	72.9087	72.6756	81.1027	77.3945	73.0554	73.5804	72.6339	87.5477		129.46	90.5556
		129.464	67.4107	66.6525	66.531	69.3952	68.0787	66.7172	67.334	66.5304	66.5369	66.5065	72.2305		129.416	72.6744	64.0367	63.9288	68.4366	67.4179	64.0726	64.441	63.9085	72.7908		129.441	88.6628	69.1706	68.9854	76.0527	72.6571	69.1708	69.575	68.951	80.8564		129.38	86.6667	72.8649	72.6522	81.481	77.1977	73.0753	73.632	72.6128	87.8391		129.41	90
		129.414	72.7679	66.6306	66.5189	69.4825	68.0256	66.7273	67.4407	66.5206	66.528	66.4956	72.4052		129.366	72.3837	63.9998	63.9012	68.7448	67.2955	64.0615	64.4808	63.882	73.0737		129.391	81.686	69.1356	68.9663	76.4209	72.4445	69.1762	69.618	68.9337	81.0929		129.33	82.5	72.8297	72.6353	81.8405	76.9929	73.1054	73.693	72.5979	88.1074		129.36	94.1667
		129.364	64.7321	66.6176	66.5147	69.5704	67.9763	66.7482	67.5706	66.5188	66.5273	66.4925	72.5961		129.316	72.093	63.9648	63.8745	69.0508	67.1577	64.0533	64.5288	63.8562	73.3487		129.341	95.3488	69.0838	68.9287	76.7441	72.2039	69.1657	69.6465	68.8977	81.2841		129.28	91.1111	72.7836	72.6055	82.1568	76.7634	73.1269	73.7441	72.57	88.3303		129.31	95.2778
		129.314	77.2321	66.5899	66.495	69.6344	67.9079	66.757	67.7015	66.5014	66.5112	66.4739	72.7813		129.266	80.814	63.9034	63.8204	69.3221	66.9773	64.0201	64.5572	63.8031	73.5852		129.291	89.8256	69.041	68.8986	77.0425	71.9645	69.1657	69.6867	68.8692	81.4531		129.23	90.2778	72.7406	72.5771	82.4402	76.5255	73.1542	73.7993	72.5433	88.5204		129.26	91.9444
		129.264	69.6429	66.5763	66.4885	69.7025	67.8496	66.783	67.8628	66.4972	66.5085	66.4684	72.99		129.216	71.8023	63.8709	63.7945	69.6094	66.8128	64.0175	64.6226	63.778	73.8379		129.241	77.6163	69.0164	68.8853	77.3175	71.7385	69.1857	69.7476	68.8573	81.6045		129.18	84.7222	72.7076	72.5571	82.6921	76.2895	73.1948	73.8654	72.525	88.6817		129.21	90.8333
		129.214	72.3214	66.5588	66.4774	69.7561	67.784	66.8091	68.038	66.4885	66.5014	66.4582	73.2062		129.166	76.4535	63.8245	63.754	69.8653	66.6233	64.0035	64.6821	63.7383	74.0614		129.191	82.8488	68.9858	68.8649	77.5417	71.5052	69.2022	69.8053	68.8382	81.714		129.13	81.1111	72.6815	72.5426	82.906	76.0547	73.2463	73.9389	72.512	88.81		129.16	91.3889
		129.164	66.0714	66.5515	66.4759	69.8085	67.7259	66.8505	68.2422	66.4894	66.5042	66.4575	73.4457		129.116	76.1628	63.7796	63.7143	70.1011	66.4268	63.9937	64.7515	63.6993	74.2703		129.141	88.9535	68.948	68.8362	77.7095	71.2659	69.2146	69.8584	68.8108	81.7786		129.08	88.3333	72.6457	72.5174	83.0634	75.8073	73.2925	74.0034	72.4882	88.8889		129.11	81.9444
		129.114	75	66.5306	66.4602	69.8357	67.6522	66.8842	68.4514	66.4763	66.4933	66.4427	73.6852		129.066	77.3256	63.7314	63.6709	70.3064	66.221	63.9841	64.8269	63.6566	74.4577		129.091	80.5233	68.9227	68.8191	77.8344	71.0429	69.2428	69.9264	68.7948	81.8143		129.03	98.3333	72.596	72.4771	83.1548	75.5455	73.3295	74.0541	72.4492	88.9107		129.06	92.7778
		129.064	82.1429	66.4979	66.4322	69.8387	67.5649	66.9129	68.668	66.4508	66.4703	66.4154	73.9282		129.016	84.593	63.6609	63.6046	70.4594	65.989	63.9564	64.8889	63.591	74.6043		129.041	69.4767	68.9133	68.8171	77.9197	70.8418	69.291	70.0127	68.7939	81.826		128.98	86.3889	72.5653	72.4548	83.213	75.3043	73.3905	74.1235	72.4282	88.9104		129.01	88.6111
		129.014	72.7679	66.4818	66.4204	69.846	67.4934	66.9671	68.9205	66.4417	66.4642	66.4043	74.2049		128.966	72.093	63.6298	63.5774	70.6168	65.7949	63.9728	64.9995	63.5643	74.7695		128.991	87.7907	68.8797	68.7902	77.9236	70.6243	69.3195	70.0768	68.768	81.7739		128.93	80.5556	72.5442	72.4414	83.2285	75.0766	73.4667	74.2022	72.416	88.8796		128.96	85
		128.964	73.2143	66.4654	66.4079	69.8403	67.4209	67.0307	69.1905	66.4319	66.458	66.3925	74.4982		128.916	74.4186	63.5917	63.5428	70.7299	65.5944	63.9877	65.1124	63.5303	74.9073		128.941	83.7209	68.8523	68.7689	77.8734	70.4223	69.3592	70.1486	68.7477	81.6865		128.88	89.7222	72.5101	72.4142	83.1747	74.8412	73.5357	74.2667	72.3899	88.793		128.91	88.6111
		128.914	66.5179	66.4609	66.407	69.8339	67.3605	67.1176	69.4895	66.434	66.4641	66.3923	74.8218		128.866	76.7442	63.5465	63.5008	70.7957	65.3893	64.0021	65.2268	63.4889	75.0169		128.891	84.593	68.8243	68.7464	77.7657	70.23	69.4038	70.221	68.7261	81.5608		128.83	98.6111	72.4632	72.3737	83.0559	74.6001	73.5984	74.317	72.3504	88.6563		128.86	88.3333
		128.864	78.5714	66.4359	66.3852	69.7944	67.2798	67.1977	69.7833	66.4153	66.4502	66.3711	75.1443		128.816	76.1628	63.5034	63.4606	70.8206	65.1903	64.0257	65.3516	63.4491	75.1065		128.841	73.8372	68.8115	68.7385	77.6178	70.064	69.4696	70.3091	68.7191	81.415		128.78	82.7778	72.4407	72.357	82.9099	74.3918	73.6919	74.3897	72.3347	88.5075		128.81	94.1667
		128.814	74.5536	66.4181	66.3705	69.7499	67.2073	67.3002	70.097	66.4037	66.4442	66.3568	75.4928		128.766	80.5233	63.4468	63.4066	70.7897	64.9834	64.0438	65.4705	63.3956	75.1627		128.791	89.5349	68.7778	68.7094	77.3942	69.8888	69.5209	70.3763	68.6907	81.2136		128.73	91.9444	72.405	72.3265	82.6992	74.1791	73.7786	74.4465	72.3051	88.3091		128.76	88.0556
		128.764	75.4464	66.399	66.3541	69.6921	67.1345	67.4186	70.4193	66.3907	66.4379	66.341	75.859		128.716	83.4302	63.3811	63.3433	70.7043	64.774	64.0624	65.5869	63.3328	75.188		128.741	81.686	68.7551	68.6909	77.1332	69.7362	69.5901	70.4538	68.673	80.9941		128.68	90.5556	72.3719	72.2982	82.4448	73.9792	73.8744	74.5026	72.2776	88.0828		128.71	95
		128.714	78.5714	66.3747	66.3323	69.6177	67.0581	67.5522	70.7431	66.3726	66.4275	66.3198	76.2398		128.666	73.8372	63.3455	63.31	70.6067	64.6025	64.1211	65.7391	63.2999	75.2255		128.691	77.907	68.738	68.6776	76.8337	69.6007	69.6721	70.5353	68.6605	80.7552		128.63	104.722	72.3178	72.2485	82.1257	73.7688	73.9559	74.5341	72.2288	87.8068		128.66	82.7778
		128.664	79.4643	66.349	66.309	69.5311	66.982	67.7064	71.0679	66.3532	66.4172	66.2969	76.6373		128.616	67.7326	63.3291	63.2957	70.4856	64.4583	64.2103	65.9146	63.286	75.2638		128.641	77.6163	68.7216	68.6647	76.4946	69.4776	69.7624	70.6153	68.6483	80.495		128.58	86.1111	72.2921	72.2268	81.7946	73.5971	74.0723	74.5893	72.2078	87.5329		128.61	97.2222
		128.614	70.0893	66.3398	66.302	69.4509	66.9243	67.9014	71.4073	66.3503	66.4251	66.2903	77.0688		128.566	78.1977	63.2801	63.2486	70.2917	64.2904	64.2796	66.0601	63.2392	75.2543		128.591	90.407	68.6881	68.6344	76.1058	69.3481	69.8434	70.6751	68.6186	80.2018		128.53	88.3333	72.2633	72.2017	81.4262	73.4338	74.1922	74.6365	72.1835	87.2359		128.56	93.6111
		128.564	73.6607	66.3246	66.2887	69.3554	66.8627	68.1185	71.7337	66.3416	66.4291	66.2775	77.5117		128.516	68.6047	63.2612	63.2314	70.0909	64.1614	64.3922	66.2365	63.2224	75.2615		128.541	81.1047	68.6675	68.6168	75.7032	69.2419	69.9453	70.7439	68.6016	79.9106		128.48	78.3333	72.2499	72.1918	81.0425	73.2963	74.3337	74.6935	72.1743	86.9362		128.51	89.7222
		128.514	67.4107	66.3203	66.2863	69.2625	66.8144	68.3761	72.0596	66.3441	66.4464	66.2755	77.9811		128.466	73.5465	63.2269	63.1987	69.8398	64.026	64.5043	66.3963	63.19	75.2418		128.491	74.7093	68.6558	68.6079	75.2886	69.1544	70.0643	70.8169	68.5933	79.6215		128.43	92.5	72.2155	72.1605	80.6124	73.1481	74.4601	74.7233	72.1437	86.6015		128.46	93.6111
		128.464	78.125	66.2976	66.2653	69.1436	66.75	68.6471	72.3501	66.3285	66.4484	66.2549	78.446		128.416	78.7791	63.1762	63.1495	69.5429	63.8833	64.6158	66.5367	63.1412	75.1986		128.441	71.5116	68.6488	68.6034	74.8649	69.0804	70.1959	70.8889	68.5893	79.3357		128.38	89.1667	72.1863	72.1342	80.1682	73.0156	74.597	74.7518	72.118	86.263		128.41	83.6111
		128.414	82.5893	66.2672	66.2365	69.0107	66.6803	68.946	72.6103	66.3056	66.4459	66.2265	78.9169		128.366	75.2907	63.1364	63.1111	69.2302	63.7599	64.7545	66.6826	63.1031	75.1592		128.391	83.7209	68.6252	68.5823	74.417	68.9981	70.3193	70.9381	68.5687	79.0367		128.33	87.7778	72.1593	72.11	79.7113	72.895	74.7411	74.7754	72.0944	85.9201		128.36	93.3333
		128.364	80.3571	66.2408	66.2116	68.8763	66.6171	69.2848	72.8477	66.2871	66.4514	66.2019	79.4031		128.316	71.8023	63.1076	63.0835	68.9073	63.656	64.9223	66.8319	63.0758	75.1294		128.341	80.5233	68.6063	68.5655	73.9718	68.928	70.455	70.9848	68.5524	78.7493		128.28	84.4444	72.1376	72.0908	79.2503	72.7887	74.8947	74.7966	72.0758	85.5797		128.31	91.9444
		128.314	73.2143	66.2268	66.1991	68.7499	66.5688	69.6734	73.0657	66.2817	66.4741	66.1898	79.9112		128.266	77.907	63.0596	63.0368	68.5484	63.5407	65.0891	66.9523	63.0293	75.0801		128.291	73.2558	68.5973	68.5586	73.5403	68.8745	70.6083	71.0337	68.546	78.4827		128.23	83.3333	72.1178	72.0733	78.7866	72.6932	75.0536	74.8116	72.0589	85.2418		128.26	93.3333
		128.264	78.125	66.2044	66.178	68.6118	66.5144	70.0939	73.2382	66.2686	66.4934	66.169	80.4198		128.216	86.9186	62.9833	62.9616	68.149	63.4045	65.246	67.032	62.9544	75.0044		128.241	76.4535	68.5842	68.5474	73.113	68.8227	70.7642	71.07	68.5352	78.2255		128.18	88.3333	72.0905	72.0483	78.3157	72.5981	75.2079	74.811	72.0343	84.9		128.21	90.8333
		128.214	91.5179	66.1588	66.1336	68.4481	66.4392	70.5298	73.3482	66.2331	66.4954	66.1249	80.9118		128.166	77.0349	62.9379	62.9172	67.7732	63.306	65.4536	67.1288	62.9103	74.9652		128.191	80.5233	68.5657	68.5306	72.6935	68.7709	70.9211	71.092	68.5189	77.9793		128.13	80	72.076	72.0358	77.862	72.5232	75.3767	74.8148	72.0223	84.5768		128.16	89.4444
		128.164	87.0536	66.121	66.097	68.2909	66.3741	71.0119	73.4229	66.2063	66.5121	66.0885	81.4163		128.116	70.9302	62.9115	62.8918	67.4132	63.2328	65.6992	67.2283	62.8852	74.9511		128.141	81.3953	68.546	68.5127	72.2891	68.7226	71.0825	71.1035	68.5013	77.7496		128.08	82.2222	72.0583	72.02	77.4132	72.4519	75.5429	74.8068	72.007	84.2584		128.11	83.6111
		128.114	83.9286	66.0886	66.0657	68.1386	66.3167	71.538	73.4571	66.1862	66.5415	66.0575	81.9298		128.066	72.9651	62.8788	62.86	67.048	63.1589	65.9571	67.3032	62.8536	74.9383		128.091	78.1977	68.5309	68.4991	71.9081	68.6827	71.2529	71.1097	68.4881	77.5428		128.03	85	72.0365	71.9999	76.9726	72.3827	75.7048	74.7863	71.9874	83.9458		128.06	87.2222
		128.064	79.9107	66.0632	66.0413	67.9939	66.2683	72.1059	73.4524	66.1745	66.5863	66.0334	82.4518		128.016	88.0814	62.7986	62.7807	66.6402	63.0427	66.1867	67.3115	62.7745	74.888		128.041	76.1628	68.5186	68.4882	71.5521	68.6493	71.4298	71.1087	68.4777	77.3584		127.98	85.5556	72.0139	71.9791	76.5457	72.3184	75.8644	74.7564	71.9669	83.6432		128.01	78.8889
		128.014	81.25	66.0356	66.0146	67.8481	66.2197	72.7027	73.3986	66.1621	66.6381	66.007	82.9707		127.966	71.2209	62.7711	62.754	66.2933	62.9838	66.4858	67.3511	62.748	74.8992		127.991	70.0581	68.5147	68.4857	71.2271	68.6274	71.6174	71.1061	68.4755	77.2009		127.93	78.8889	72.0015	71.9682	76.1459	72.2692	76.0315	74.7279	71.9565	83.3618		127.96	86.1111
		127.964	81.25	66.0079	65.9878	67.7044	66.173	73.3278	73.2976	66.1517	66.6997	65.9805	83.4867		127.916	72.6744	62.739	62.7227	65.9527	62.9244	66.7964	67.3641	62.7169	74.915		127.941	77.6163	68.5006	68.4729	70.9155	68.5978	71.7959	71.0832	68.4631	77.0507		127.88	78.3333	71.99	71.9582	75.7666	72.2254	76.1955	74.6921	71.9469	83.0935		127.91	90.5556
		127.914	85.2679	65.9733	65.9541	67.5564	66.1211	73.9671	73.1454	66.1366	66.7652	65.947	83.9905		127.866	83.4302	62.6732	62.6576	65.5919	62.8349	67.0876	67.3213	62.6519	74.9069		127.891	80.814	68.4823	68.4558	70.6245	68.5662	71.9698	71.0461	68.4462	76.9135		127.83	85.8333	71.9673	71.9369	75.3963	72.1745	76.343	74.6371	71.926	82.8253		127.86	93.8889
		127.864	80.3571	65.9472	65.9288	67.4202	66.0794	74.6297	72.9594	66.1328	66.8507	65.9219	84.4949		127.816	84.593	62.6035	62.5886	65.2422	62.7448	67.3868	67.2509	62.5831	74.9011		127.841	73.8372	68.4735	68.4481	70.3669	68.5461	72.1512	71.0089	68.4389	76.8003		127.78	89.7222	71.9388	71.9098	75.0418	72.1213	76.478	74.5686	71.8992	82.5625		127.81	77.7778
		127.814	85.2679	65.9126	65.8949	67.2792	66.0306	75.2911	72.7248	66.1236	66.9395	65.8883	84.9786		127.766	67.4419	62.5875	62.5732	64.9635	62.7109	67.7489	67.2115	62.5679	74.9559		127.791	83.7209	68.4513	68.427	70.119	68.5142	72.3157	70.949	68.4181	76.6859		127.73	79.1667	71.9263	71.8985	74.7257	72.0871	76.6212	74.5088	71.8882	82.3265		127.76	86.6667
		127.764	90.1786	65.8695	65.8525	67.1339	65.9748	75.9421	72.4466	66.1095	67.0324	65.846	85.4391		127.716	74.1279	62.5505	62.5368	64.6809	62.6587	68.0962	67.1289	62.5317	74.9936		127.741	77.907	68.437	68.4138	69.9023	68.4917	72.4829	70.8882	68.4051	76.5904		127.68	81.9444	71.9097	71.883	74.4272	72.0516	76.7512	74.438	71.8731	82.0954		127.71	85
		127.714	74.1071	65.8542	65.838	67.0211	65.9482	76.6102	72.1654	66.1277	67.166	65.8317	85.9091		127.666	74.7093	62.5116	62.4984	64.4149	62.6065	68.4443	67.0217	62.4935	75.03		127.691	79.3605	68.4209	68.3986	69.705	68.4684	72.6413	70.8173	68.3902	76.5004		127.63	88.6111	71.883	71.8575	74.1412	72.0085	76.8609	74.3508	71.8478	81.8628		127.66	79.7222
		127.664	94.1964	65.8041	65.7884	66.8781	65.8878	77.2217	71.8225	66.1161	67.2772	65.7823	86.3195		127.616	70.0581	62.4872	62.4746	64.1816	62.5707	68.8058	66.9087	62.4698	75.0796		127.641	76.1628	68.4091	68.3878	69.5319	68.4505	72.7953	70.7431	68.3796	76.4196		127.58	82.5	71.8657	71.8411	73.8862	71.9767	76.9683	74.2669	71.8318	81.6462		127.61	72.5
		127.614	98.2143	65.7469	65.7319	66.7331	65.8215	77.7947	71.4518	66.1033	67.3941	65.726	86.6955		127.566	73.8372	62.4509	62.4388	63.9543	62.5245	69.1501	66.7646	62.4341	75.1125		127.591	78.4884	68.3943	68.3738	69.3747	68.4303	72.9357	70.659	68.3658	76.3385		127.53	84.1667	71.8458	71.8223	73.6493	71.9444	77.0603	74.1755	71.8132	81.4315		127.56	81.3889
		127.564	78.5714	65.7238	65.7094	66.6272	65.7903	78.3606	71.0993	66.1315	67.5571	65.7036	87.0737		127.516	71.5116	62.4218	62.4102	63.7523	62.4869	69.4923	66.6094	62.4057	75.1445		127.541	76.1628	68.3826	68.3629	69.2377	68.4141	73.0673	70.5719	68.3552	76.2603		127.48	80.5556	71.8314	71.8088	73.4384	71.919	77.144	74.085	71.8	81.2266		127.51	87.5
		127.514	83.4821	65.6922	65.6783	66.5179	65.7514	78.8642	70.7273	66.1591	67.7226	65.6727	87.4039		127.466	75	62.3817	62.3706	63.5558	62.4395	69.809	66.4276	62.3662	75.1532		127.491	75.5814	68.3717	68.3528	69.1168	68.3992	73.1862	70.4803	68.3454	76.1802		127.43	72.2222	71.8296	71.8079	73.259	71.9076	77.2258	74.0032	71.7994	81.0364		127.46	90.8333
		127.464	81.25	65.6644	65.6511	66.4176	65.7171	79.3103	70.3537	66.1994	67.902	65.6456	87.6961		127.416	80.2326	62.3252	62.3144	63.3593	62.3765	70.0908	66.2154	62.3102	75.1307		127.441	74.7093	68.3621	68.3439	69.0115	68.3862	73.2912	70.3855	68.3367	76.0969		127.38	94.4444	71.7944	71.7736	73.0637	71.8641	77.259	73.8848	71.7653	80.8131		127.41	82.2222
		127.414	102.232	65.6002	65.5873	66.2858	65.6471	79.6504	69.9426	66.2139	68.0533	65.582	87.9063		127.366	74.1279	62.2876	62.2773	63.1967	62.3333	70.3692	66.0102	62.2731	75.1086		127.391	75.8721	68.3509	68.3334	68.917	68.3721	73.3784	70.2855	68.3264	76.0052		127.33	79.4444	71.7818	71.7617	72.9083	71.8441	77.2989	73.7863	71.7537	80.6126		127.36	75.5556
		127.364	89.2857	65.5584	65.546	66.1814	65.6002	79.9323	69.5574	66.2625	68.2334	65.5408	88.0856		127.316	71.2209	62.259	62.2491	63.0572	62.2999	70.628	65.8048	62.2451	75.0726		127.341	73.2558	68.3434	68.3265	68.837	68.3619	73.4518	70.1864	68.3197	75.9083		127.28	90.5556	71.7525	71.7332	72.7512	71.8083	77.3057	73.6691	71.7254	80.3932		127.31	77.2222
		127.314	88.8393	65.5173	65.5053	66.0825	65.5545	80.131	69.1803	66.3248	68.4185	65.5003	88.2118		127.266	78.1977	62.2085	62.199	62.9087	62.2452	70.8341	65.5701	62.1951	74.9901		127.291	82.8488	68.3228	68.3065	68.754	68.339	73.4937	70.0723	68.2999	75.7887		127.23	83.3333	71.7341	71.7155	72.6189	71.7842	77.3065	73.5615	71.7079	80.1813		127.26	83.0556
		127.264	87.9464	65.4777	65.4662	65.9897	65.5109	80.2429	68.8153	66.4039	68.6066	65.4613	88.284		127.216	73.2558	62.1734	62.1642	62.787	62.2063	71.0207	65.3457	62.1604	74.8954		127.241	71.2209	68.318	68.3024	68.6953	68.3322	73.5324	69.9731	68.2959	75.6736		127.18	74.1667	71.7295	71.7115	72.5138	71.7745	77.3037	73.4671	71.7042	79.9792		127.21	80.8333
		127.214	87.9464	65.4381	65.4269	65.9013	65.4677	80.2599	68.4643	66.4992	68.7934	65.4222	88.295		127.166	78.4884	62.1218	62.1129	62.6598	62.1514	71.1511	65.1021	62.1092	74.7531		127.191	82.2674	68.2982	68.2832	68.6288	68.3107	73.5364	69.8585	68.2769	75.5312		127.13	82.5	71.7124	71.6951	72.4074	71.753	77.2715	73.36	71.6879	79.7599		127.16	77.7778
		127.164	81.6964	65.4093	65.3985	65.8278	65.4357	80.1948	68.1397	66.6231	68.9865	65.3939	88.2577		127.116	68.6047	62.101	62.0924	62.5727	62.1278	71.272	64.8886	62.0889	74.6103		127.141	75.8721	68.2871	68.2726	68.5777	68.2981	73.5292	69.7532	68.2666	75.3852		127.08	82.5	71.6952	71.6786	72.3116	71.7319	77.2227	73.2534	71.6716	79.5354		127.11	79.1667
		127.114	91.5179	65.3633	65.353	65.7413	65.3869	80.021	67.8154	66.7502	69.1547	65.3485	88.1461		127.066	67.4419	62.0838	62.0755	62.4979	62.1081	71.353	64.6798	62.0721	74.4378		127.091	70.9302	68.2828	68.2688	68.5389	68.2924	73.5088	69.6557	68.2629	75.2328		127.03	74.4444	71.6903	71.6742	72.2375	71.7235	77.1696	73.1598	71.6674	79.3178		127.06	86.3889
		127.064	85.7143	65.3275	65.3174	65.6684	65.3486	79.7645	67.5204	66.9083	69.322	65.3131	87.9853		127.016	68.8953	62.062	62.054	62.4259	62.0841	71.3835	64.4693	62.0507	74.2256		127.041	72.3837	68.2766	68.2631	68.5028	68.2849	73.4667	69.558	68.2573	75.0656		126.98	84.7222	71.6699	71.6543	72.1562	71.7	77.0851	73.0523	71.6478	79.0789		127.01	86.6667
		127.014	87.5	65.2884	65.2788	65.5958	65.3073	79.4197	67.2414	67.0857	69.4713	65.2746	87.7666		126.966	75.2907	62.0202	62.0125	62.3404	62.0402	71.3492	64.2434	62.0092	73.96		126.991	80.5233	68.2592	68.2462	68.4598	68.2665	73.3943	69.4516	68.2406	74.8746		126.93	77.2222	71.6607	71.6458	72.0936	71.6881	76.9965	72.9579	71.6394	78.8459		126.96	80.8333
		126.964	86.1607	65.2517	65.2424	65.5288	65.2686	78.9984	66.9842	67.29	69.6052	65.2382	87.5015		126.916	79.3605	61.9654	61.958	62.2479	61.9837	71.2555	64.0104	61.9548	73.647		126.941	76.4535	68.2475	68.2348	68.4259	68.2537	73.3088	69.3535	68.2294	74.6771		126.88	85.5556	71.6391	71.6246	72.0251	71.664	76.8803	72.8533	71.6184	78.5944		126.91	78.8889
		126.914	95.0893	65.1994	65.1904	65.4491	65.2145	78.4872	66.7314	67.5032	69.7031	65.1864	87.1738		126.866	67.4419	61.9479	61.9407	62.1975	61.9646	71.1533	63.8215	61.9376	73.3376		126.891	80.5233	68.2301	68.218	68.3893	68.2355	73.1998	69.253	68.2127	74.4624		126.83	73.6111	71.6355	71.6215	71.9802	71.6581	76.7683	72.7691	71.6154	78.3558		126.86	85.5556
		126.864	82.1429	65.1695	65.1608	65.3945	65.183	77.9351	66.5199	67.764	69.7991	65.1569	86.8278		126.816	72.9651	61.913	61.906	62.1343	61.9282	70.9908	63.6235	61.903	72.9808		126.841	72.9651	68.2231	68.2113	68.3657	68.2277	73.0843	69.1663	68.2062	74.2476		126.78	68.6111	71.6303	71.6168	71.939	71.651	76.6422	72.6863	71.6109	78.1113		126.81	85
		126.814	88.8393	65.128	65.1195	65.3308	65.1401	77.3177	66.3148	68.0394	69.8578	65.1157	86.438		126.766	68.8953	61.8907	61.884	62.0874	61.9047	70.798	63.4466	61.8811	72.6061		126.791	78.1977	68.209	68.1976	68.3371	68.2129	72.9464	69.0763	68.1926	74.0163		126.73	77.2222	71.6213	71.6082	71.8984	71.6401	76.5006	72.6026	71.6024	77.8591		126.76	80
		126.764	81.6964	65.0988	65.0906	65.2817	65.1097	76.6672	66.1398	68.352	69.9011	65.0869	86.0327		126.716	73.2558	61.8548	61.8483	62.0302	61.8676	70.5522	63.2651	61.8454	72.1911		126.741	68.8953	68.2075	68.1965	68.3229	68.2108	72.8071	69.0029	68.1916	73.7897		126.68	85	71.6005	71.5878	71.8498	71.6177	76.3368	72.5105	71.5822	77.592		126.71	79.4444
		126.714	81.6964	65.0696	65.0616	65.2346	65.0793	75.9832	65.9808	68.6888	69.9142	65.058	85.6062		126.666	72.9651	61.8196	61.8133	61.9765	61.8314	70.2718	63.0941	61.8105	71.754		126.691	70.0581	68.2045	68.1938	68.3089	68.2072	72.6538	68.932	68.1891	73.5549		126.63	73.8889	71.5965	71.5842	71.8214	71.6122	76.1805	72.4385	71.5787	77.3396		126.66	84.4444
		126.664	87.5	65.0302	65.0225	65.1793	65.0389	75.266	65.8266	69.0387	69.8875	65.019	85.1568		126.616	79.9419	61.7625	61.7564	61.9032	61.7734	69.9357	62.9106	61.7537	71.2733		126.641	74.1279	68.1959	68.1856	68.2906	68.1982	72.4842	68.8597	68.181	73.3094		126.58	73.0556	71.5937	71.5819	71.7971	71.6081	76.0174	72.3713	71.5765	77.087		126.61	70.5556
		126.614	88.3929	64.9893	64.9818	65.124	64.9971	74.5335	65.6849	69.4071	69.8288	64.9784	84.698		126.566	69.7674	61.7371	61.7312	61.8638	61.7471	69.6032	62.7685	61.7286	70.8081		126.591	74.7093	68.1866	68.1766	68.2728	68.1884	72.3046	68.7909	68.1721	73.0594		126.53	82.5	71.5767	71.5653	71.7612	71.59	75.8332	72.2934	71.5601	76.8195		126.56	75
		126.564	91.0714	64.9436	64.9364	65.0655	64.9506	73.7929	65.5508	69.7883	69.7347	64.933	84.2317		126.516	67.1512	61.7199	61.7142	61.8343	61.7291	69.255	62.6441	61.7116	70.3386		126.541	69.7674	68.184	68.1743	68.2626	68.1854	72.1243	68.7329	68.1699	72.814		126.48	80.5556	71.5627	71.5516	71.7305	71.5748	75.6467	72.222	71.5465	76.5557		126.51	80.8333
		126.514	76.3393	64.9235	64.9164	65.034	64.9297	73.0828	65.4533	70.2091	69.6374	64.9132	83.7941		126.466	62.5	61.7172	61.7116	61.8208	61.7256	68.9006	62.5433	61.7091	69.8737		126.491	70.0581	68.181	68.1716	68.2529	68.182	71.9379	68.6786	68.1673	72.5675		126.43	79.7222	71.5499	71.5391	71.7029	71.561	75.4574	72.1553	71.5342	76.2947		126.46	92.5
		126.464	83.9286	64.8901	64.8833	64.9904	64.8958	72.3732	65.353	70.6258	69.4993	64.8801	83.35		126.416	67.1512	61.6999	61.6945	61.7941	61.7077	68.5168	62.437	61.692	69.3897		126.441	73.5465	68.1733	68.1642	68.2393	68.174	71.7427	68.6236	68.16	72.317		126.38	69.7222	71.5467	71.5363	71.6866	71.5569	75.2749	72.1017	71.5315	76.0458		126.41	81.6667
		126.414	80.8036	64.8622	64.8555	64.9533	64.8672	71.6891	65.2668	71.0523	69.3406	64.8524	82.9199		126.366	71.2209	61.6698	61.6646	61.7556	61.677	68.1093	62.3263	61.6622	68.8917		126.391	70.0581	68.1703	68.1615	68.231	68.1707	71.5499	68.5771	68.1574	72.0735		126.33	76.1111	71.5394	71.5293	71.6676	71.5488	75.0867	72.0473	71.5246	75.7962		126.36	80.8333
		126.364	79.4643	64.8365	64.8301	64.9195	64.841	71.0332	65.1906	71.4795	69.1614	64.827	82.5025		126.316	76.1628	61.6241	61.6191	61.7026	61.6308	67.6797	62.2078	61.6167	68.3805		126.341	67.7326	68.1694	68.1608	68.2253	68.1695	71.3583	68.5363	68.1568	71.8355		126.28	76.6667	71.5312	71.5214	71.649	71.5398	74.8973	71.9956	71.5168	75.5502		126.31	70.5556
		126.314	80.3571	64.8092	64.803	64.8849	64.8133	70.4072	65.1199	71.8976	68.9604	64.8	82.0953		126.266	66.8605	61.6075	61.6026	61.6794	61.6136	67.2769	62.126	61.6003	67.9046		126.291	76.1628	68.1581	68.1498	68.2098	68.158	71.157	68.4887	68.1459	71.5919		126.23	78.3333	71.5206	71.511	71.629	71.5285	74.7061	71.9445	71.5066	75.3068		126.26	80.8333
		126.264	89.7321	64.7656	64.7596	64.8348	64.7692	69.7994	65.0388	72.2853	68.7257	64.7567	81.6815		126.216	70.6395	61.5789	61.5742	61.6451	61.5846	66.8638	62.0391	61.5719	67.4261		126.241	70.9302	68.154	68.1459	68.2018	68.1537	70.965	68.4515	68.1421	71.3612		126.18	79.7222	71.5078	71.4985	71.608	71.515	74.5146	71.8943	71.4942	75.0674		126.21	70.2778
		126.214	83.0357	64.7336	64.7278	64.7969	64.7368	69.2398	64.9743	72.6633	68.489	64.7249	81.2871		126.166	68.6047	61.5567	61.5521	61.6177	61.562	66.4624	61.9648	61.5499	66.9662		126.191	64.2442	68.1484	68.1406	68.1927	68.1479	70.7747	68.4158	68.1368	71.1358		126.13	66.6667	71.5002	71.4912	71.5928	71.5068	74.331	71.8522	71.4869	74.8396		126.16	72.7778
		126.164	77.6786	64.7109	64.7052	64.7689	64.7137	68.729	64.9237	73.0235	68.2509	64.7024	80.909		126.116	70.3488	61.5289	61.5244	61.5853	61.5338	66.0636	61.891	61.5223	66.5156		126.141	69.4767	68.1462	68.1386	68.1874	68.1455	70.5924	68.3865	68.135	70.9216		126.08	76.3889	71.4924	71.4837	71.5784	71.4985	74.1508	71.8128	71.4795	74.6189		126.11	83.8889
		126.114	79.0179	64.6858	64.6802	64.7391	64.6883	68.255	64.8744	73.3467	68.0035	64.6775	80.5304		126.066	66.2791	61.5138	61.5095	61.566	61.5183	65.689	61.835	61.5074	66.0948		126.091	71.8023	68.141	68.1336	68.1792	68.1401	70.4123	68.3567	68.13	70.7127		126.03	70	71.4899	71.4814	71.5697	71.4954	73.9801	71.7811	71.4773	74.4111		126.06	76.3889
		126.064	84.375	64.6513	64.6459	64.7004	64.6535	67.8103	64.8191	73.6199	67.7429	64.6433	80.1405		126.016	66.5698	61.4978	61.4936	61.5462	61.502	65.3271	61.7828	61.4915	65.6919		126.041	81.9767	68.1218	68.1146	68.1574	68.1208	70.2247	68.3154	68.1111	70.499		125.98	79.7222	71.4771	71.4689	71.5514	71.4822	73.8042	71.7419	71.4649	74.2013		126.01	73.6111
		126.014	80.8036	64.623	64.6178	64.6683	64.6249	67.411	64.7729	73.8538	67.4878	64.6152	79.7532		125.966	69.7674	61.4716	61.4676	61.5167	61.4755	64.9703	61.7249	61.4656	65.299		125.991	64.2442	68.1163	68.1093	68.1495	68.1151	70.0576	68.2901	68.1059	70.3083		125.93	66.6667	71.4696	71.4616	71.5389	71.4743	73.6392	71.7101	71.4577	74.0053		125.96	79.7222
		125.964	68.75	64.6156	64.6105	64.6574	64.6173	67.0693	64.7498	74.0567	67.2557	64.608	79.3765		125.916	70.0581	61.4445	61.4406	61.4865	61.4481	64.6302	61.6697	61.4386	64.9267		125.941	75.5814	68.1058	68.099	68.1368	68.1046	69.8931	68.2618	68.0957	70.1226		125.88	72.2222	71.4681	71.4603	71.5329	71.4724	73.4865	71.6866	71.4565	73.8242		125.91	74.1667
		125.914	78.125	64.5919	64.587	64.6306	64.5934	66.7459	64.7125	74.188	67.0119	64.5845	78.9699		125.866	63.9535	61.4365	61.4327	61.4757	61.4398	64.3271	61.637	61.4307	64.5952		125.891	72.3837	68.0997	68.0931	68.1287	68.0983	69.7408	68.2398	68.0899	69.9511		125.83	69.4444	71.4648	71.4572	71.5254	71.4687	73.3384	71.6632	71.4535	73.6502		125.86	77.7778
		125.864	76.7857	64.5705	64.5658	64.6064	64.5718	66.4584	64.6793	74.2643	66.7774	64.5633	78.551		125.816	66.5698	61.4203	61.4165	61.4569	61.4233	64.0342	61.5992	61.4146	64.2773		125.841	71.2209	68.0952	68.0888	68.1223	68.0937	69.5982	68.2211	68.0856	69.7913		125.78	70.8333	71.4636	71.4562	71.5203	71.4672	73.1991	71.6437	71.4526	73.4872		125.81	67.7778
		125.814	69.1964	64.5623	64.5576	64.5956	64.5634	66.2146	64.6608	74.2923	66.5648	64.5552	78.1248		125.766	67.4419	61.4012	61.3976	61.4355	61.4041	63.7586	61.5611	61.3957	63.9795		125.791	68.314	68.0946	68.0884	68.1201	68.0931	69.4679	68.2079	68.0853	69.6455		125.73	74.4444	71.4588	71.4516	71.512	71.4621	73.0631	71.6224	71.4481	73.3297		125.76	68.8889
		125.764	86.6071	64.5238	64.5193	64.5548	64.5247	65.9681	64.6132	74.2293	66.3321	64.5169	77.647		125.716	61.0465	61.4	61.3964	61.4321	61.4026	63.5198	61.5432	61.3946	63.721		125.741	70.0581	68.0917	68.0857	68.1156	68.0901	69.3437	68.1937	68.0826	69.5074		125.68	75.8333	71.4519	71.445	71.5019	71.4549	72.9321	71.6005	71.4415	73.1791		125.71	70.5556
		125.714	74.1071	64.507	64.5025	64.5358	64.5077	65.7693	64.5884	74.1285	66.1326	64.5002	77.1703		125.666	64.8256	61.3891	61.3856	61.4192	61.3915	63.2901	61.5177	61.3839	63.4739		125.691	65.407	68.0878	68.082	68.1102	68.0862	69.2268	68.1797	68.079	69.378		125.63	72.5	71.4501	71.4434	71.4971	71.4527	72.8132	71.5852	71.4399	73.0423		125.66	72.7778
		125.664	76.3393	64.4862	64.4819	64.5132	64.4868	65.5896	64.5606	73.9636	65.9413	64.4796	76.6656		125.616	68.314	61.3672	61.3638	61.3956	61.3695	63.0686	61.483	61.3621	63.237		125.641	65.6977	68.0844	68.0787	68.1054	68.0827	69.1185	68.1673	68.0757	69.2584		125.58	81.1111	71.4352	71.4287	71.4795	71.4377	72.6886	71.5582	71.4253	72.9014		125.61	71.6667
		125.614	79.9107	64.4592	64.455	64.4844	64.4597	65.4239	64.5274	73.737	65.7562	64.4528	76.1331		125.566	57.8488	61.3562	61.3529	61.3828	61.3583	62.8754	61.4607	61.3512	63.0302		125.591	72.3837	68.0783	68.0728	68.0981	68.0765	69.0156	68.1532	68.0699	69.1452		125.53	69.4444	71.432	71.4257	71.4738	71.4342	72.5826	71.5439	71.4223	72.7806		125.56	82.7778
		125.564	83.9286	64.4252	64.4211	64.4488	64.4255	65.2697	64.4879	73.4522	65.5772	64.419	75.5749		125.516	55.8139	61.3388	61.3356	61.3639	61.3407	62.693	61.4334	61.334	62.8356		125.541	71.5116	68.0734	68.068	68.0921	68.0716	68.9215	68.1412	68.0652	69.042		125.48	72.7778	71.4297	71.4235	71.4692	71.4317	72.4844	71.5317	71.4203	72.6689		125.51	81.6667
		125.514	79.0179	64.3997	64.3957	64.4218	64.3999	65.1401	64.4574	73.1272	65.4193	64.3936	75.006		125.466	63.9535	61.3305	61.3274	61.3541	61.3323	62.5361	61.4162	61.3257	62.6679		125.491	71.5116	68.0685	68.0632	68.0861	68.0667	68.8349	68.13	68.0605	68.9471		125.43	70.2778	71.4278	71.4217	71.465	71.4296	72.3932	71.5208	71.4186	72.5653		125.46	84.7222
		125.464	71.875	64.3865	64.3826	64.4073	64.3867	65.0367	64.4398	72.7736	65.286	64.3806	74.4353		125.416	71.2209	61.2993	61.2963	61.3217	61.301	62.3711	61.3774	61.2947	62.4933		125.441	59.593	68.0568	68.0517	68.0734	68.0549	68.7485	68.1127	68.049	68.8531		125.38	74.4444	71.423	71.4171	71.4582	71.4246	72.3056	71.5079	71.414	72.4665		125.41	70
		125.414	74.1071	64.3695	64.3657	64.389	64.3695	64.942	64.4188	72.381	65.1612	64.3637	73.851		125.366	63.3721	61.2927	61.2897	61.3138	61.2942	62.2449	61.3639	61.2882	62.3584		125.391	71.8023	68.0515	68.0465	68.0671	68.0496	68.6752	68.1023	68.0439	68.773		125.33	73.3333	71.4199	71.4141	71.4532	71.4213	72.2259	71.4975	71.4111	72.3765		125.36	76.1111
		125.364	82.1429	64.3384	64.3347	64.3568	64.3384	64.8439	64.3842	71.9446	65.0335	64.3328	73.2452		125.316	64.5349	61.2824	61.2795	61.3024	61.2838	62.128	61.3475	61.278	62.2337		125.341	69.4767	68.0494	68.0445	68.0641	68.0474	68.6114	68.0957	68.0419	68.703		125.28	75.5556	71.4134	71.4078	71.445	71.4147	72.1488	71.4845	71.4049	72.29		125.31	79.4444
		125.314	78.125	64.3143	64.3107	64.3316	64.3142	64.7618	64.3568	71.4933	64.9232	64.3088	72.6447		125.266	67.4419	61.263	61.2602	61.2819	61.2643	62.0136	61.3227	61.2587	62.1123		125.291	69.7674	68.0469	68.0421	68.0608	68.0449	68.553	68.0892	68.0396	68.639		125.23	73.0556	71.4108	71.4052	71.4407	71.4119	72.0813	71.4759	71.4024	72.2139		125.26	71.3889
		125.264	69.1964	64.3057	64.3022	64.322	64.3055	64.7033	64.3453	71.0422	64.8387	64.3003	72.0628		125.216	67.7326	61.2427	61.2399	61.2605	61.2438	61.9093	61.2975	61.2384	62.0017		125.241	62.7907	68.0396	68.0349	68.0527	68.0376	68.4952	68.0783	68.0324	68.5761		125.18	80.2778	71.3972	71.3918	71.4256	71.3982	72.0082	71.457	71.389	72.1329		125.21	76.6667
		125.214	74.1071	64.2885	64.2851	64.3039	64.2883	64.643	64.3254	70.5733	64.7544	64.2832	71.4793		125.166	65.1163	61.2304	61.2277	61.2473	61.2314	61.8227	61.281	61.2262	61.9094		125.191	72.6744	68.0331	68.0285	68.0455	68.0311	68.4432	68.0686	68.0261	68.5195		125.13	76.6667	71.389	71.3838	71.416	71.3899	71.9455	71.444	71.3811	72.063		125.16	78.6111
		125.164	70.5357	64.2776	64.2742	64.2921	64.2772	64.5945	64.312	70.1082	64.6845	64.2724	70.9138		125.116	66.5698	61.2136	61.2109	61.2296	61.2145	61.7401	61.2603	61.2095	61.8216		125.141	71.8023	68.0278	68.0233	68.0396	68.0258	68.397	68.0603	68.0209	68.469		125.08	78.3333	71.3784	71.3733	71.404	71.3791	71.8849	71.429	71.3706	71.9959		125.11	75.5556
		125.114	60.7143	64.2713	64.268	64.285	64.2709	64.5559	64.3035	69.6509	64.627	64.2662	70.3689		125.066	58.1395	61.2039	61.2013	61.2191	61.2047	61.6729	61.2471	61.1999	61.7496		125.091	66.2791	68.0252	68.0209	68.0364	68.0233	68.3578	68.0552	68.0186	68.4259		125.03	69.1667	71.3749	71.37	71.3993	71.3755	71.836	71.4215	71.3673	71.9408		125.06	67.2222
		125.064	66.5179	64.2673	64.2641	64.2802	64.2668	64.5237	64.2974	69.2044	64.5782	64.2623	69.8459		125.016	65.407	61.1906	61.1881	61.2051	61.1914	61.6088	61.2308	61.1867	61.6811		125.041	68.6047	68.0243	68.0201	68.0349	68.0223	68.3239	68.0519	68.0178	68.3885		124.98	78.6111	71.3638	71.359	71.387	71.3643	71.7834	71.4069	71.3564	71.8828		125.01	83.0556
		125.014	64.7321	64.2665	64.2632	64.2786	64.2658	64.4981	64.2946	68.7738	64.5383	64.2615	69.3487		124.966	62.7907	61.1855	61.183	61.1993	61.1862	61.5589	61.2228	61.1817	61.6273		124.991	69.7674	68.0218	68.0177	68.0318	68.0198	68.292	68.0473	68.0154	68.3533		124.93	78.0556	71.3536	71.3488	71.3756	71.354	71.7356	71.3934	71.3462	71.8298		124.96	71.6667
		124.964	65.625	64.264	64.2608	64.2755	64.2633	64.4742	64.2904	68.3584	64.5022	64.2591	68.8751		124.916	56.1046	61.1696	61.1672	61.1827	61.1702	61.504	61.2044	61.1659	61.5686		124.941	72.6744	68.0153	68.0113	68.0248	68.0133	68.2592	68.0389	68.0091	68.3174		124.88	75.2778	71.3475	71.3429	71.3685	71.3478	71.6955	71.3844	71.3403	71.7849		124.91	71.9444
		124.914	63.3929	64.2624	64.2593	64.2733	64.2617	64.4537	64.2872	67.9642	64.4715	64.2576	68.43		124.866	59.0116	61.1628	61.1604	61.1753	61.1634	61.4627	61.1953	61.1592	61.5241		124.891	68.6047	68.0145	68.0104	68.0234	68.0123	68.2348	68.0362	68.0082	68.2904		124.83	75.2778	71.3416	71.3369	71.3614	71.3416	71.6585	71.3756	71.3344	71.7437		124.86	68.3333
		124.864	70.0893	64.2521	64.2491	64.2625	64.2514	64.4269	64.2755	67.5834	64.4361	64.2475	68.0047		124.816	63.9535	61.1539	61.1516	61.1659	61.1545	61.4237	61.1843	61.1504	61.4818		124.841	72.6744	68.008	68.004	68.0164	68.0058	68.2074	68.0281	68.0019	68.2604		124.78	76.9444	71.333	71.3284	71.3519	71.3329	71.6219	71.3646	71.3259	71.703		124.81	79.7222
		124.814	62.5	64.249	64.246	64.2588	64.2482	64.4091	64.271	67.2338	64.4113	64.2444	67.6163		124.766	60.4651	61.1517	61.1495	61.1631	61.1522	61.395	61.1801	61.1483	61.4502		124.791	63.0814	68.0012	67.9973	68.0092	67.999	68.1819	68.0199	67.9952	68.2324		124.73	71.1111	71.3325	71.328	71.3506	71.3324	71.5961	71.3619	71.3256	71.6734		124.76	78.3333
		124.764	79.0179	64.2232	64.2203	64.2326	64.2224	64.3704	64.244	66.8871	64.3667	64.2188	67.2354		124.716	63.9535	61.1428	61.1407	61.1537	61.1433	61.3627	61.1695	61.1395	61.4153		124.741	70.9302	67.9971	67.9933	68.0046	67.9949	68.1611	68.0144	67.9912	68.2094		124.68	72.7778	71.3302	71.3258	71.3474	71.33	71.5709	71.3576	71.3234	71.6447		124.71	83.8889
		124.714	66.5179	64.2191	64.2163	64.228	64.2183	64.3547	64.2387	66.5872	64.3465	64.2147	66.9055		124.666	66.5698	61.1257	61.1236	61.1361	61.1261	61.3251	61.1508	61.1224	61.3752		124.691	67.7326	67.9966	67.9929	68.0038	67.9945	68.1458	68.0128	67.9908	68.192		124.63	76.6667	71.3219	71.3177	71.3385	71.3217	71.5421	71.3475	71.3154	71.6125		124.66	76.6667
		124.664	64.2857	64.2188	64.2161	64.2274	64.2181	64.3442	64.2374	66.3169	64.3323	64.2146	66.6088		124.616	61.3372	61.125	61.1229	61.1349	61.1253	61.3062	61.1486	61.1218	61.3541		124.641	69.186	67.9948	67.9912	68.0017	67.9927	68.1308	68.0099	67.9892	68.175		124.58	73.3333	71.3187	71.3146	71.3345	71.3185	71.5203	71.3427	71.3123	71.5876		124.61	65.2778
		124.614	62.0536	64.215	64.2124	64.2231	64.2142	64.3311	64.2326	66.0683	64.3163	64.2109	66.3368		124.566	58.7209	61.1175	61.1154	61.1269	61.1177	61.2826	61.1396	61.1143	61.3284		124.591	66.2791	67.9923	67.9888	67.9989	67.9903	68.1165	68.0065	67.9869	68.1589		124.53	67.2222	71.3124	71.3084	71.3276	71.3122	71.4972	71.3348	71.3062	71.5617		124.56	86.3889
		124.564	68.3036	64.2078	64.2052	64.2155	64.207	64.3156	64.2244	65.84	64.2986	64.2038	66.0878		124.516	57.2674	61.1054	61.1034	61.1145	61.1056	61.2564	61.1263	61.1023	61.3001		124.541	64.8256	67.9879	67.9845	67.9942	67.9859	68.1016	68.0012	67.9826	68.1422		124.48	74.7222	71.3071	71.3032	71.3217	71.3068	71.4767	71.3281	71.3011	71.5385		124.51	83.8889
		124.514	68.75	64.1998	64.1973	64.2072	64.199	64.3001	64.2156	65.6342	64.2815	64.1959	65.8636		124.466	66.8605	61.0873	61.0853	61.096	61.0875	61.2257	61.107	61.0842	61.2676		124.491	65.6977	67.9847	67.9813	67.9907	67.9827	68.0889	67.9971	67.9795	68.1279		124.43	64.1667	71.2963	71.2925	71.3102	71.296	71.4522	71.316	71.2903	71.5114		124.46	78.0556
		124.464	58.9286	64.1906	64.1881	64.1976	64.1898	64.2842	64.2055	65.4488	64.2643	64.1868	65.6618		124.416	66.2791	61.071	61.069	61.0792	61.0711	61.1981	61.0896	61.068	61.2382		124.441	65.407	67.981	67.9778	67.9868	67.9791	68.0768	67.9927	67.976	68.1142		124.38	72.7778	71.2939	71.2902	71.3072	71.2935	71.4374	71.3124	71.2881	71.4942		124.41	65.8333
		124.414	70.5357	64.1795	64.1771	64.1862	64.1787	64.2669	64.1937	65.2813	64.2462	64.1757	65.4795		124.366	62.2093	61.0673	61.0654	61.0752	61.0674	61.1845	61.0849	61.0644	61.223		124.391	67.7326	67.9806	67.9774	67.9861	67.9787	68.0688	67.9916	67.9757	68.1048		124.33	80.8333	71.2794	71.2757	71.2922	71.279	71.4117	71.2968	71.2737	71.4663		124.36	71.3889
		124.364	51.7857	64.158	64.1556	64.1644	64.1571	64.2397	64.1714	65.1221	64.2186	64.1543	65.3071		124.316	59.0116	61.0609	61.059	61.0684	61.0609	61.1691	61.0775	61.058	61.206		124.341	71.8023	67.9753	67.9722	67.9805	67.9734	68.0567	67.9856	67.9705	68.0914		124.28	71.9444	71.2783	71.2747	71.2905	71.2778	71.4005	71.2947	71.2727	71.453		124.31	78.8889
		124.314	63.8393	64.1574	64.155	64.1635	64.1565	64.234	64.1701	65.0006	64.2126	64.1537	65.1737		124.266	62.5	61.0563	61.0545	61.0635	61.0563	61.1565	61.0721	61.0535	61.1919		124.291	70.6395	67.9716	67.9685	67.9765	67.9697	68.0468	67.9812	67.9668	68.0802		124.23	71.9444	71.2772	71.2736	71.2889	71.2767	71.3903	71.2926	71.2717	71.4408		124.26	80.2778
		124.264	58.0357	64.1467	64.1444	64.1525	64.1458	64.2186	64.1588	64.884	64.1972	64.1431	65.0462		124.216	66.2791	61.0399	61.0381	61.0468	61.0399	61.1329	61.0548	61.0371	61.1669		124.241	76.1628	67.9604	67.9573	67.965	67.9584	68.03	67.9694	67.9557	68.0622		124.18	74.7222	71.2719	71.2684	71.2831	71.2713	71.3767	71.2864	71.2665	71.4254		124.21	74.1667
		124.214	70.0893	64.1363	64.1341	64.1419	64.1354	64.2039	64.1478	64.7815	64.1826	64.1328	64.9339		124.166	69.7674	61.0124	61.0107	61.0191	61.0124	61.099	61.0266	61.0097	61.1317		124.191	68.6047	67.9594	67.9564	67.9638	67.9575	68.024	67.9679	67.9548	68.0552		124.13	80.5556	71.2578	71.2544	71.2686	71.2572	71.3551	71.2715	71.2525	71.402		124.16	78.0556
		124.164	68.3036	64.129	64.1268	64.1343	64.1281	64.1926	64.1399	64.6941	64.1715	64.1255	64.8376		124.116	68.6047	60.9885	60.9868	60.995	60.9885	61.0693	61.002	60.9859	61.1007		124.141	68.8953	67.958	67.9551	67.9623	67.9562	68.0181	67.966	67.9535	68.0482		124.08	71.9444	71.2566	71.2533	71.267	71.256	71.3471	71.2696	71.2514	71.3924		124.11	72.7778
		124.114	67.8571	64.1225	64.1203	64.1275	64.1215	64.1824	64.1329	64.6179	64.1616	64.1191	64.7532		124.066	70.0581	60.9601	60.9584	60.9662	60.96	61.0354	60.9729	60.9575	61.0657		124.091	70.3488	67.9547	67.9518	67.9587	67.9528	68.0106	67.9622	67.9502	68.0398		124.03	79.4444	71.2442	71.2409	71.2541	71.2436	71.3284	71.2564	71.2391	71.3722		124.06	76.9444
		124.064	59.8214	64.115	64.1128	64.1198	64.114	64.1715	64.1249	64.5504	64.1511	64.1116	64.6782		124.016	73.2558	60.9214	60.9198	60.9274	60.9214	60.992	60.9336	60.9189	61.0211		124.041	79.3605	67.939	67.9363	67.9429	67.9372	67.9913	67.9461	67.9347	68.0194		123.98	75.8333	71.2372	71.234	71.2467	71.2365	71.3157	71.2487	71.2322	71.358		124.01	81.1111
		124.014	72.3214	64.1006	64.0985	64.1052	64.0997	64.154	64.1101	64.4841	64.1341	64.0973	64.6051		123.966	70.0581	60.8927	60.8911	60.8984	60.8927	60.9589	60.9043	60.8902	60.987		123.991	69.7674	67.9365	67.9337	67.9401	67.9346	67.9853	67.9431	67.9322	68.0125		123.93	79.7222	71.2243	71.2212	71.2335	71.2236	71.2977	71.2352	71.2194	71.3385		123.96	76.1111
		123.964	69.6429	64.0909	64.0889	64.0953	64.09	64.1414	64.0999	64.4295	64.122	64.0877	64.5441		123.916	64.8256	60.8803	60.8788	60.8858	60.8802	60.9425	60.8914	60.8779	60.9695		123.941	63.3721	67.9302	67.9275	67.9337	67.9284	67.9759	67.9365	67.926	68.0022		123.88	70	71.2224	71.2193	71.2312	71.2217	71.2911	71.2327	71.2176	71.3305		123.91	83.3333
		123.914	77.6786	64.0672	64.0652	64.0715	64.0663	64.115	64.0758	64.3672	64.0961	64.0641	64.4758		123.866	68.314	60.8569	60.8554	60.8622	60.8569	60.9154	60.8675	60.8546	60.9415		123.891	72.093	67.9244	67.9218	67.9278	67.9226	67.9673	67.9304	67.9203	67.9928		123.83	70.8333	71.2217	71.2187	71.2302	71.221	71.2861	71.2315	71.217	71.3243		123.86	81.9444
		123.864	72.7679	64.052	64.0501	64.0561	64.0511	64.0974	64.0602	64.3185	64.0789	64.049	64.4218		123.816	68.0233	60.8344	60.833	60.8395	60.8343	60.8895	60.8445	60.8321	60.9147		123.841	70.6395	67.9206	67.9181	67.9239	67.9188	67.961	67.9262	67.9166	67.9856		123.78	75	71.2159	71.213	71.2241	71.2152	71.2763	71.2252	71.2113	71.3133		123.81	76.6667
		123.814	65.625	64.0492	64.0473	64.0531	64.0483	64.0922	64.0571	64.2867	64.0743	64.0462	64.3849		123.766	54.6512	60.8151	60.8137	60.82	60.8151	60.867	60.8248	60.8128	60.8915		123.791	66.2791	67.9183	67.9158	67.9214	67.9166	67.9563	67.9236	67.9144	67.9801		123.73	76.9444	71.2072	71.2043	71.215	71.2064	71.264	71.216	71.2026	71.2998		123.76	73.8889
		123.764	62.0536	64.0457	64.0439	64.0495	64.0448	64.0866	64.0532	64.2582	64.0692	64.0428	64.3517		123.716	68.6047	60.7907	60.7892	60.7954	60.7906	60.8397	60.7998	60.7884	60.8633		123.741	67.7326	67.918	67.9155	67.921	67.9163	67.9537	67.923	67.9141	67.9769		123.68	73.3333	71.2039	71.2011	71.2114	71.2031	71.2574	71.2123	71.1994	71.292		123.71	72.5
		123.714	68.3036	64.0382	64.0364	64.0419	64.0373	64.0771	64.0454	64.229	64.0602	64.0353	64.3181		123.666	62.5	60.7853	60.7839	60.7898	60.7852	60.8316	60.794	60.7831	60.8544		123.691	72.3837	67.9118	67.9094	67.9146	67.9101	67.9456	67.9166	67.908	67.968		123.63	61.9444	71.1899	71.1871	71.1972	71.1891	71.2403	71.1979	71.1855	71.2739		123.66	82.7778
		123.664	58.9286	64.0293	64.0276	64.0328	64.0284	64.0663	64.0362	64.2012	64.0499	64.0265	64.2862		123.616	71.2209	60.7525	60.7511	60.7569	60.7524	60.7963	60.7609	60.7503	60.8184		123.641	70.9302	67.9076	67.9053	67.9103	67.906	67.9395	67.9121	67.9039	67.9613		123.58	75	71.184	71.1813	71.1911	71.1833	71.2317	71.1916	71.1798	71.2642		123.61	74.1667
		123.614	66.0714	64.0257	64.024	64.0291	64.0248	64.0609	64.0323	64.1811	64.045	64.0229	64.2623		123.566	66.8605	60.7333	60.732	60.7375	60.7332	60.7748	60.7413	60.7312	60.7962		123.591	70.0581	67.9046	67.9023	67.9072	67.903	67.9348	67.9089	67.901	67.9559		123.53	73.0556	71.1811	71.1785	71.1879	71.1804	71.2262	71.1884	71.177	71.2577		123.56	76.6667
		123.564	65.1786	64.0237	64.022	64.0269	64.0228	64.0572	64.03	64.1646	64.0418	64.0209	64.2423		123.516	63.6628	60.7241	60.7227	60.7281	60.7239	60.7635	60.7317	60.722	60.7842		123.541	72.6744	67.898	67.8958	67.9005	67.8964	67.9266	67.9021	67.8945	67.9471		123.48	68.8889	71.1776	71.175	71.1842	71.1769	71.2202	71.1845	71.1735	71.2508		123.51	69.4444
		123.514	66.0714	64.0201	64.0184	64.0231	64.0192	64.052	64.0261	64.1484	64.0371	64.0174	64.2227		123.466	57.8488	57.8509	57.8496	57.8548	57.8507	57.8883	57.8582	57.8488	57.9083		123.491	64.5349	67.8934	67.8912	67.8958	67.8918	67.9205	67.8972	67.8899	67.9403		123.43	75.5556	71.1709	71.1684	71.1773	71.1702	71.2113	71.1775	71.1669	71.2409		123.46	84.4444
		123.464	65.625	64.0172	64.0156	64.0202	64.0163	64.0477	64.023	64.1344	64.0333	64.0146	64.2056		123.416	68.0233	68.0253	68.024	68.029	68.0251	68.0608	68.0323	68.0233	68.0802		123.441	68.0233	67.8932	67.891	67.8954	67.8916	67.9188	67.8968	67.8897	67.9381		123.38	70.2778	71.1695	71.167	71.1756	71.1689	71.2078	71.1758	71.1656	71.2367		123.41	83.8889
		123.414	63.8393	64.0169	64.0152	64.0197	64.016	64.0459	64.0224	64.1242	64.032	64.0143	64.1924		123.366	64.5349	64.5369	64.5356	64.5405	64.5366	64.5707	64.5436	64.5349	64.5895		123.391	65.6977	67.8901	67.888	67.8923	67.8886	67.9145	67.8936	67.8868	67.9333		123.33	72.2222	71.1679	71.1654	71.1738	71.1672	71.2042	71.1738	71.164	71.2323		123.36	81.1111
		123.364	64.2857	64.0164	64.0148	64.0191	64.0155	64.0441	64.0216	64.115	64.0306	64.0138	64.1804		123.316	62.7907	62.7927	62.7914	62.7961	62.7924	62.8248	62.7991	62.7907	62.8431		123.341	69.4767	67.8879	67.8858	67.8902	67.8864	67.911	67.8912	67.8846	67.9295		123.28	72.2222	71.1662	71.1638	71.1719	71.1655	71.2007	71.1719	71.1624	71.228		123.31	78.0556
		123.314	63.3929	64.0152	64.0137	64.0178	64.0143	64.0418	64.0203	64.1061	64.0287	64.0127	64.1689		123.266	57.2674	57.2694	57.2682	57.2727	57.2691	57.3	57.2756	57.2674	57.3177		123.291	66.2791	67.8857	67.8836	67.8878	67.8841	67.9077	67.8888	67.8824	67.9256		123.23	73.6111	71.1625	71.1601	71.1679	71.1617	71.1953	71.1679	71.1587	71.2218		123.26	73.0556
		123.264	65.1786	64.0132	64.0116	64.0157	64.0123	64.0386	64.018	64.0972	64.0259	64.0107	64.1575		123.216	59.8837	59.8856	59.8844	59.8889	59.8854	59.9148	59.8916	59.8837	59.932		123.241	79.3605	67.87	67.868	67.872	67.8684	67.8909	67.8729	67.8668	67.9083		123.18	70.5556	71.1615	71.1592	71.1668	71.1607	71.1927	71.1666	71.1578	71.2185		123.21	85
		123.214	67.8571	64.0065	64.0049	64.0088	64.0055	64.0307	64.0111	64.0842	64.0185	64.004	64.1422		123.166	59.593	59.5949	59.5937	59.598	59.5947	59.6228	59.6006	59.593	59.6395		123.191	70.0581	67.867	67.865	67.8689	67.8654	67.8868	67.8697	67.8638	67.9038		123.13	77.7778	71.1514	71.1492	71.1566	71.1507	71.1812	71.1564	71.1478	71.2063		123.16	81.9444
		123.164	54.9107	63.9907	63.9892	63.993	63.9898	64.0139	63.9951	64.0629	64.002	63.9883	64.1187		123.116	61.9186	61.9204	61.9193	61.9235	61.9202	61.9471	61.9259	61.9186	61.9633		123.141	67.1512	67.8659	67.864	67.8678	67.8644	67.8849	67.8685	67.8628	67.9014		123.08	79.7222	71.1385	71.1362	71.1434	71.1377	71.1669	71.1432	71.1349	71.1913		123.11	81.6667
		123.114	71.875	63.9769	63.9755	63.9791	63.976	63.9992	63.9812	64.0441	63.9877	63.9746	64.0978		123.066	59.3023	59.3041	59.303	59.307	59.3039	59.3296	59.3094	59.3023	59.3453		123.091	65.1163	67.8621	67.8602	67.8639	67.8606	67.8802	67.8646	67.8591	67.8963		123.03	74.1667	71.1338	71.1316	71.1386	71.133	71.1609	71.1383	71.1303	71.1847		123.06	79.7222
		123.064	71.875	63.9631	63.9617	63.9653	63.9623	63.9845	63.9673	64.0258	63.9733	63.9608	64.0775		123.016	71.8023	71.8041	71.803	71.8069	71.8038	71.8284	71.8091	71.8023	71.8437		123.041	69.4767	67.8599	67.858	67.8615	67.8584	67.8772	67.8622	67.8569	67.8928		122.98	76.3889	71.1259	71.1237	71.1305	71.125	71.1517	71.1301	71.1224	71.1749		123.01	75.2778
		123.014	68.3036	63.9556	63.9541	63.9576	63.9547	63.976	63.9595	64.0141	63.9652	63.9533	64.0639		122.966	66.5698	66.5715	66.5704	66.5742	66.5713	66.5948	66.5764	66.5698	66.6097		122.991	72.6744	67.8533	67.8514	67.8548	67.8518	67.8698	67.8555	67.8503	67.8849		122.93	67.5	71.1204	71.1183	71.1248	71.1196	71.1451	71.1244	71.117	71.1676		122.96	76.9444
		122.964	58.4821	63.946	63.9447	63.948	63.9452	63.9657	63.9498	64.0008	63.9552	63.9438	64.0488		122.916	56.3954	56.397	56.396	56.3998	56.3968	56.4194	56.4017	56.3954	56.434		122.941	68.6047	67.8522	67.8504	67.8537	67.8507	67.8679	67.8543	67.8493	67.8828		122.88	76.1111	71.1128	71.1107	71.1171	71.112	71.1364	71.1167	71.1094	71.1584		122.91	75.2778
		122.914	59.375	63.9381	63.9367	63.94	63.9372	63.957	63.9417	63.9894	63.9468	63.9359	64.0357		122.866	61.3372	61.3389	61.3378	61.3416	61.3386	61.3603	61.3434	61.3372	61.3745		122.891	63.3721	67.8461	67.8443	67.8475	67.8446	67.8611	67.8481	67.8432	67.8756		122.83	71.3889	71.1123	71.1103	71.1165	71.1115	71.1349	71.116	71.109	71.1563		122.86	72.5
		122.864	65.1786	63.9359	63.9346	63.9377	63.935	63.954	63.9394	63.984	63.9442	63.9337	64.0288		122.816	63.3721	63.3737	63.3727	63.3763	63.3735	63.3942	63.3781	63.3721	63.4081		122.841	74.4186	74.4214	74.4197	74.4228	74.42	74.4358	74.4233	74.4186	74.45		122.78	71.3889	71.3921	71.3901	71.3961	71.3913	71.4138	71.3957	71.3889	71.4347		122.81	63.6111
		122.814	67.8571	63.929	63.9277	63.9308	63.9282	63.9465	63.9324	63.9743	63.9369	63.9269	64.0174		122.766	61.6279	61.6295	61.6285	61.632	61.6292	61.6492	61.6337	61.6279	61.6626		122.791	73.2558	73.2586	73.2569	73.2599	73.2572	73.2724	73.2604	73.2558	73.2862		122.73	71.6667	71.6698	71.6679	71.6737	71.669	71.6906	71.6732	71.6667	71.7109		122.76	78.6111
		122.764	69.1964	63.9198	63.9186	63.9215	63.919	63.9366	63.9231	63.9624	63.9273	63.9178	64.0041		122.716	57.2674	57.269	57.268	57.2714	57.2687	57.2879	57.273	57.2674	57.301		122.741	78.1977	78.2004	78.1987	78.2017	78.199	78.2136	78.2021	78.1977	78.2271		122.68	76.6667	76.6698	76.6678	76.6736	76.669	76.6897	76.673	76.6667	76.7095		122.71	74.7222
		122.714	67.4107	63.9137	63.9125	63.9154	63.9129	63.9299	63.9169	63.9539	63.9209	63.9117	63.9942		122.666	69.4767	69.4783	69.4773	69.4806	69.478	69.4964	69.4822	69.4767	69.5091		122.691	66.2791	66.2817	66.2801	66.283	66.2804	66.2944	66.2833	66.2791	66.3075		122.63	85.2778	85.2808	85.2789	85.2845	85.2801	85.2999	85.2839	85.2778	85.3193		122.66	78.3333
		122.664	61.6071	63.9097	63.9085	63.9113	63.9089	63.9252	63.9127	63.9476	63.9165	63.9077	63.9866		122.616	59.8837	59.8852	59.8843	59.8875	59.885	59.9027	59.889	59.8837	59.915		122.641	64.8256	64.8282	64.8266	64.8294	64.8269	64.8403	64.8297	64.8256	64.8532		122.58	75.8333	75.8363	75.8345	75.8399	75.8356	75.8547	75.8393	75.8333	75.8735		122.61	72.5
		122.614	68.75	63.9012	63.9	63.9028	63.9004	63.9162	63.9042	63.937	63.9078	63.8993	63.9747		122.566	57.5581	57.5596	57.5587	57.5618	57.5594	57.5764	57.5632	57.5581	57.5884		122.591	73.8372	73.8397	73.8382	73.8409	73.8385	73.8514	73.8412	73.8372	73.8639		122.53	82.2222	82.2251	82.2233	82.2288	82.2244	82.2428	82.228	82.2222	82.2614		122.56	74.4444
		122.564	58.9286	63.8926	63.8914	63.8941	63.8918	63.907	63.8954	63.9265	63.8988	63.8907	63.963		122.516	60.7558	60.7573	60.7564	60.7594	60.757	60.7734	60.7608	60.7558	60.7851		122.541	62.5	62.5025	62.501	62.5036	62.5012	62.5137	62.5039	62.5	62.5259		122.48	76.1111	76.114	76.1122	76.1175	76.1133	76.1309	76.1167	76.1111	76.1491		122.51	79.1667
		122.514	75	63.8733	63.8721	63.8747	63.8725	63.8872	63.876	63.9053	63.8792	63.8714	63.9407		122.466	61.9186	61.9201	61.9192	61.9221	61.9198	61.9355	61.9234	61.9186	61.947		122.491	69.186	69.1885	69.187	69.1896	69.1872	69.1993	69.1898	69.186	69.2112		122.43	68.6111	68.6139	68.6122	68.6174	68.6132	68.6302	68.6166	68.6111	68.6479		122.46	80.5556
		122.464	66.5179	63.8687	63.8675	63.87	63.8679	63.882	63.8713	63.899	63.8743	63.8668	63.9333		122.416	60.1744	60.1758	60.175	60.1778	60.1756	60.1908	60.1791	60.1744	60.2019		122.441	60.1744	60.1769	60.1753	60.1779	60.1756	60.1872	60.1781	60.1744	60.1988		122.38	78.8889	78.8917	78.8899	78.895	78.8909	78.9073	78.8942	78.8889	78.9246		122.41	75
		122.414	79.9107	63.8407	63.8396	63.8421	63.84	63.8537	63.8434	63.8695	63.8461	63.8389	63.9029		122.366	54.3605	54.3619	54.361	54.3638	54.3616	54.3762	54.365	54.3605	54.3872		122.391	68.6047	68.6071	68.6056	68.608	68.6058	68.617	68.6082	68.6047	68.6283		122.33	71.3889	71.3916	71.3899	71.3948	71.3909	71.4067	71.394	71.3889	71.4236		122.36	80.5556
		122.364	62.5	63.8384	63.8373	63.8397	63.8376	63.8509	63.8409	63.8657	63.8435	63.8366	63.898		122.316	60.1744	60.1758	60.175	60.1777	60.1755	60.1896	60.1788	60.1744	60.2003		122.341	71.8023	71.8047	71.8032	71.8056	71.8034	71.8142	71.8058	71.8023	71.8253		122.28	71.9444	71.9471	71.9455	71.9502	71.9464	71.9616	71.9495	71.9444	71.9781		122.31	73.0556
		122.314	65.1786	65.1804	65.1793	65.1816	65.1796	65.1924	65.1828	65.2064	65.1853	65.1786	65.2377		122.266	63.6628	63.6641	63.6633	63.666	63.6639	63.6775	63.6671	63.6628	63.6879		122.291	72.9651	72.9674	72.966	72.9683	72.9662	72.9766	72.9685	72.9651	72.9875		122.23	73.3333	73.336	73.3344	73.3389	73.3352	73.3499	73.3382	73.3333	73.366		122.26	75.2778
		122.264	70.5357	70.5375	70.5364	70.5387	70.5367	70.5491	70.5398	70.5622	70.5422	70.5357	70.5926		122.216	59.593	59.5944	59.5935	59.5961	59.5941	59.6072	59.5972	59.593	59.6174		122.241	65.9884	65.9907	65.9892	65.9915	65.9894	65.9995	65.9917	65.9884	66.0101		122.18	67.5	67.5026	67.501	67.5054	67.5019	67.5161	67.5047	67.5	67.5317		122.21	74.1667
		122.214	72.3214	72.3232	72.3221	72.3243	72.3224	72.3344	72.3254	72.3467	72.3277	72.3214	72.3762		122.166	57.5581	57.5594	57.5587	57.5612	57.5592	57.5719	57.5622	57.5581	57.5818		122.191	69.7674	69.7697	69.7683	69.7705	69.7685	69.7782	69.7706	69.7674	69.7886		122.13	74.1667	74.1693	74.1677	74.1719	74.1685	74.1822	74.1713	74.1667	74.1975		122.16	76.6667
		122.164	66.9643	66.966	66.965	66.9671	66.9653	66.9768	66.9681	66.9884	66.9703	66.9643	67.017		122.116	57.5581	57.5594	57.5586	57.5611	57.5592	57.5714	57.5621	57.5581	57.5811		122.141	66.5698	66.572	66.5706	66.5727	66.5708	66.5802	66.5729	66.5698	66.5903		122.08	65	65.0025	65.001	65.0052	65.0018	65.015	65.0045	65	65.03		122.11	83.8889
		122.114	58.9286	58.9303	58.9292	58.9313	58.9295	58.9407	58.9323	58.9516	58.9344	58.9286	58.9794		122.066	62.7907	62.792	62.7912	62.7936	62.7917	62.8035	62.7945	62.7907	62.813		122.091	67.7326	67.7348	67.7334	67.7355	67.7336	67.7426	67.7356	67.7326	67.7526		122.03	76.1111	76.1136	76.1121	76.1162	76.1129	76.1256	76.1155	76.1111	76.1403		122.06	71.3889
		122.064	63.3929	63.3945	63.3935	63.3955	63.3938	63.4046	63.3965	63.4149	63.3985	63.3929	63.4418		122.016	62.5	62.5012	62.5005	62.5028	62.501	62.5124	62.5037	62.5	62.5217		122.041	71.5116	71.5138	71.5125	71.5145	71.5126	71.5214	71.5146	71.5116	71.5311		121.98	70.2778	70.2802	70.2787	70.2828	70.2795	70.2918	70.282	70.2778	70.3062		122.01	74.4444
		122.014	66.9643	66.9659	66.9649	66.9669	66.9652	66.9757	66.9678	66.9854	66.9697	66.9643	67.0116		121.966	58.4302	58.4315	58.4307	58.433	58.4312	58.4423	58.4338	58.4302	58.4513		121.991	69.7674	69.7696	69.7683	69.7702	69.7684	69.7769	69.7703	69.7674	69.7865		121.93	74.7222	74.7247	74.7232	74.7271	74.7239	74.7358	74.7264	74.7222	74.75		121.96	78.6111
		121.964	64.2857	64.2873	64.2863	64.2883	64.2866	64.2968	64.2892	64.3059	64.2909	64.2857	64.3314		121.916	56.9767	56.978	56.9772	56.9794	56.9777	56.9884	56.9803	56.9767	56.9972		121.941	71.2209	71.223	71.2217	71.2237	71.2219	71.2301	71.2237	71.2209	71.2395		121.88	74.4444	74.4468	74.4454	74.4492	74.4461	74.4577	74.4485	74.4444	74.4715		121.91	77.2222
		121.914	70.5357	70.5373	70.5363	70.5382	70.5366	70.5465	70.5391	70.555	70.5408	70.5357	70.5798		121.866	57.2674	57.2686	57.2679	57.27	57.2683	57.2787	57.2709	57.2674	57.2873		121.891	65.1163	65.1183	65.1171	65.119	65.1172	65.1251	65.119	65.1163	65.1343		121.83	70.8333	70.8357	70.8342	70.838	70.835	70.8461	70.8373	70.8333	70.8597		121.86	80
		121.864	63.8393	63.8409	63.8399	63.8417	63.8401	63.8497	63.8426	63.8578	63.8442	63.8393	63.882		121.816	55.8139	55.8151	55.8144	55.8165	55.8148	55.8249	55.8173	55.8139	55.8333		121.841	60.1744	60.1764	60.1752	60.177	60.1753	60.183	60.1771	60.1744	60.192		121.78	69.1667	69.169	69.1676	69.1713	69.1683	69.1791	69.1705	69.1667	69.1923		121.81	70.8333
		121.814	63.8393	63.8408	63.8399	63.8417	63.8401	63.8494	63.8425	63.8571	63.844	63.8393	63.8805		121.766	58.7209	58.7221	58.7214	58.7234	58.7218	58.7315	58.7242	58.7209	58.7397		121.791	70.0581	70.0601	70.0589	70.0607	70.059	70.0665	70.0607	70.0581	70.0753		121.73	75	75.0023	75.0009	75.0045	75.0016	75.012	75.0037	75	75.025		121.76	78.6111
		121.764	62.5	62.5015	62.5006	62.5023	62.5008	62.5098	62.5032	62.5171	62.5046	62.5	62.5399		121.716	57.2674	57.2686	57.2679	57.2699	57.2683	57.2777	57.2706	57.2674	57.2858		121.741	67.4419	67.4438	67.4426	67.4444	67.4427	67.4499	67.4444	67.4419	67.4586		121.68	73.3333	73.3356	73.3342	73.3377	73.3349	73.345	73.337	73.3333	73.3577		121.71	72.5
		121.714	59.375	59.3765	59.3756	59.3773	59.3758	59.3846	59.3781	59.3914	59.3794	59.375	59.4136		121.666	65.407	65.4081	65.4074	65.4094	65.4078	65.4169	65.4101	65.407	65.4248		121.691	62.5	62.5019	62.5007	62.5025	62.5009	62.5078	62.5025	62.5	62.5163		121.63	71.3889	71.3911	71.3898	71.3932	71.3904	71.4002	71.3924	71.3889	71.4127		121.66	80.2778
		121.664	62.5	62.5015	62.5006	62.5022	62.5008	62.5093	62.503	62.5158	62.5043	62.5	62.5374		121.616	62.5	62.5011	62.5004	62.5023	62.5008	62.5097	62.503	62.5	62.5174		121.641	67.4419	67.4437	67.4426	67.4442	67.4427	67.4495	67.4442	67.4419	67.4577		121.58	76.1111	76.1133	76.112	76.1153	76.1126	76.1221	76.1146	76.1111	76.1343		121.61	75.8333
		121.614	69.6429	69.6443	69.6434	69.6451	69.6436	69.6519	69.6458	69.658	69.647	69.6429	69.6791		121.566	59.593	59.5941	59.5934	59.5953	59.5938	59.6024	59.596	59.593	59.61		121.591	63.0814	63.0832	63.0821	63.0837	63.0822	63.0888	63.0837	63.0814	63.0969		121.53	75.8333	75.8355	75.8342	75.8375	75.8348	75.844	75.8367	75.8333	75.8559		121.56	74.4444
		121.564	58.0357	58.0371	58.0363	58.0379	58.0365	58.0448	58.0386	58.0503	58.0397	58.0357	58.0711		121.516	69.4767	69.4778	69.4772	69.479	69.4775	69.4859	69.4796	69.4767	69.4933		121.541	69.7674	69.7693	69.7682	69.7697	69.7682	69.7746	69.7697	69.7674	69.7825		121.48	66.9444	66.9466	66.9453	66.9485	66.9459	66.9548	66.9477	66.9444	66.9665		121.51	78.6111
		121.514	71.4286	71.43	71.4291	71.4307	71.4293	71.4374	71.4314	71.4426	71.4325	71.4286	71.4629		121.466	64.8256	64.8267	64.826	64.8278	64.8264	64.8344	64.8285	64.8256	64.8418		121.491	69.7674	69.7692	69.7682	69.7697	69.7682	69.7744	69.7697	69.7674	69.7822		121.43	73.8889	73.891	73.8897	73.8928	73.8903	73.899	73.8921	73.8889	73.9104		121.46	80.5556
		121.464	60.7143	60.7157	60.7148	60.7164	60.715	60.7228	60.717	60.7278	60.7181	60.7143	60.7476		121.416	59.0116	59.0127	59.012	59.0138	59.0124	59.0202	59.0144	59.0116	59.0274		121.441	69.186	69.1878	69.1867	69.1882	69.1868	69.1928	69.1882	69.186	69.2004		121.38	68.3333	68.3354	68.3341	68.3372	68.3347	68.3431	68.3365	68.3333	68.3543		121.41	78.6111
		121.414	68.75	68.7514	68.7505	68.7521	68.7507	68.7583	68.7526	68.763	68.7537	68.75	68.7823		121.366	65.1163	65.1173	65.1167	65.1184	65.117	65.1246	65.119	65.1163	65.1317		121.391	70.3488	70.3506	70.3495	70.351	70.3496	70.3554	70.3509	70.3488	70.3629		121.33	69.1667	69.1687	69.1675	69.1704	69.168	69.1762	69.1697	69.1667	69.1872		121.36	78.8889
		121.364	61.1607	61.1621	61.1613	61.1628	61.1614	61.1687	61.1633	61.1733	61.1643	61.1607	61.1921		121.316	72.9651	72.9661	72.9655	72.9672	72.9659	72.9732	72.9678	72.9651	72.9801		121.341	75	75.0017	75.0007	75.0021	75.0008	75.0064	75.0021	75	75.0138		121.28	68.0556	68.0576	68.0563	68.0592	68.0569	68.0648	68.0585	68.0556	68.0756		121.31	83.0556
		121.314	72.3214	72.3228	72.322	72.3234	72.3221	72.3292	72.3239	72.3335	72.3249	72.3214	72.3518		121.266	61.0465	61.0475	61.0469	61.0485	61.0472	61.0544	61.0491	61.0465	61.0611		121.291	66.8605	66.8622	66.8611	66.8625	66.8612	66.8667	66.8625	66.8605	66.8739		121.23	67.2222	67.2242	67.223	67.2258	67.2235	67.2313	67.2251	67.2222	67.2418		121.26	73.3333
		121.264	59.8214	59.8227	59.822	59.8234	59.8221	59.8289	59.8239	59.8331	59.8248	59.8214	59.8509		121.216	55.5233	55.5242	55.5236	55.5252	55.524	55.5309	55.5258	55.5233	55.5375		121.241	68.6047	68.6063	68.6053	68.6067	68.6054	68.6107	68.6066	68.6047	68.6178		121.18	58.6111	58.6131	58.6119	58.6146	58.6124	58.6199	58.614	58.6111	58.6302		121.21	80.5556
		121.214	65.1786	65.1799	65.1791	65.1805	65.1792	65.1858	65.181	65.1899	65.1818	65.1786	65.2072		121.166	68.8953	68.8963	68.8957	68.8973	68.896	68.9028	68.8978	68.8953	68.9093		121.191	60.7558	60.7575	60.7565	60.7578	60.7565	60.7617	60.7577	60.7558	60.7687		121.13	67.2222	67.2241	67.223	67.2257	67.2235	67.2308	67.225	67.2222	67.2409		121.16	83.3333
		121.164	59.8214	59.8227	59.8219	59.8233	59.8221	59.8285	59.8238	59.8323	59.8246	59.8214	59.8493		121.116	64.8256	64.8265	64.826	64.8275	64.8263	64.8328	64.828	64.8256	64.8391		121.141	66.8605	66.8621	66.8611	66.8624	66.8612	66.8662	66.8623	66.8605	66.873		121.08	68.0556	68.0574	68.0563	68.059	68.0568	68.0639	68.0583	68.0556	68.0739		121.11	80.5556
		121.114	73.6607	73.662	73.6612	73.6625	73.6614	73.6677	73.663	73.6712	73.6638	73.6607	73.6878		121.066	62.2093	62.2102	62.2097	62.2112	62.21	62.2164	62.2116	62.2093	62.2225		121.091	66.5698	66.5714	66.5704	66.5717	66.5705	66.5754	66.5716	66.5698	66.5821		121.03	67.7778	67.7796	67.7785	67.7811	67.779	67.7859	67.7804	67.7778	67.7957		121.06	71.6667
		121.064	70.0893	70.0905	70.0898	70.0911	70.0899	70.0961	70.0915	70.0995	70.0923	70.0893	70.1157		121.016	61.9186	61.9195	61.919	61.9204	61.9193	61.9255	61.9209	61.9186	61.9315		121.041	69.4767	69.4783	69.4774	69.4786	69.4774	69.4822	69.4785	69.4767	69.4888		120.98	65.8333	65.8352	65.8341	65.8366	65.8345	65.8412	65.8359	65.8333	65.8509		121.01	82.7778
		121.014	70.5357	70.5369	70.5362	70.5374	70.5363	70.5424	70.5379	70.5455	70.5387	70.5357	70.5615		120.966	66.8605	66.8614	66.8608	66.8622	66.8611	66.8672	66.8627	66.8605	66.8731		120.991	59.8837	59.8853	59.8843	59.8856	59.8844	59.889	59.8855	59.8837	59.8955		120.93	74.4444	74.4463	74.4452	74.4477	74.4456	74.4521	74.447	74.4444	74.4616		120.96	76.3889
		120.964	63.3929	63.3941	63.3933	63.3945	63.3935	63.3994	63.395	63.4024	63.3958	63.3929	63.4179
		120.914	74.1071	74.1083	74.1076	74.1088	74.1077	74.1135	74.1093	74.1163	74.11	74.1071	74.1316
		120.864	64.2857	64.2869	64.2862	64.2873	64.2863	64.2919	64.2878	64.2946	64.2885	64.2857	64.3095
		120.814	60.2679	60.269	60.2683	60.2695	60.2684	60.2739	60.2699	60.2765	60.2705	60.2679	60.291
		120.764	65.625	65.6261	65.6255	65.6266	65.6256	65.6309	65.627	65.6333	65.6276	65.625	65.6476
		120.714	56.6964	56.6975	56.6969	56.698	56.697	56.7022	56.6984	56.7045	56.6989	56.6964	56.7184
		120.664	57.5893	57.5904	57.5897	57.5908	57.5898	57.5949	57.5912	57.5971	57.5917	57.5893	57.6107
		120.614	62.0536	62.0547	62.054	62.0551	62.0541	62.059	62.0554	62.0612	62.0559	62.0536	62.0744
		120.564	78.125	78.1261	78.1254	78.1265	78.1255	78.1303	78.1268	78.1324	78.1273	78.125	78.1453
		120.514	69.1964	69.1975	69.1969	69.1979	69.197	69.2016	69.1982	69.2036	69.1987	69.1964	69.2162
		120.464	70.0893	70.0903	70.0897	70.0907	70.0898	70.0943	70.091	70.0962	70.0915	70.0893	70.1086
		120.414	58.9286	58.9296	58.929	58.93	58.9291	58.9335	58.9303	58.9353	58.9307	58.9286	58.9475
		120.364	69.1964	69.1975	69.1968	69.1978	69.1969	69.2013	69.1981	69.203	69.1985	69.1964	69.2149
		120.314	75	75.001	75.0004	75.0013	75.0005	75.0047	75.0016	75.0064	75.0021	75	75.0181
		120.264	73.6607	73.6617	73.6611	73.662	73.6612	73.6654	73.6623	73.6669	73.6627	73.6607	73.6784
		120.214	70.9821	70.9831	70.9825	70.9834	70.9826	70.9867	70.9837	70.9882	70.9841	70.9821	70.9994
		120.164	66.0714	66.0724	66.0718	66.0727	66.0719	66.0759	66.073	66.0773	66.0733	66.0714	66.0883
		120.114	70.0893	70.0902	70.0897	70.0905	70.0897	70.0936	70.0908	70.0951	70.0911	70.0893	70.1059
		120.064	67.8571	67.8581	67.8575	67.8584	67.8576	67.8614	67.8586	67.8628	67.8589	67.8571	67.8734
		120.014	60.7143	60.7152	60.7147	60.7155	60.7147	60.7184	60.7157	60.7198	60.7161	60.7143	60.7301
		119.964	61.1607	61.1616	61.1611	61.1619	61.1611	61.1648	61.1621	61.1661	61.1624	61.1607	61.1762
		119.914	64.2857	64.2866	64.2861	64.2869	64.2862	64.2897	64.2871	64.2909	64.2874	64.2857	64.3008
		119.864	59.8214	59.8223	59.8218	59.8226	59.8218	59.8253	59.8228	59.8265	59.8231	59.8214	59.8361
		119.814	65.625	65.6259	65.6254	65.6261	65.6254	65.6288	65.6263	65.6299	65.6266	65.625	65.6393
		119.764	79.0179	79.0187	79.0182	79.019	79.0183	79.0216	79.0192	79.0226	79.0194	79.0179	79.0319
		119.714	66.5179	66.5187	66.5182	66.5189	66.5183	66.5215	66.5191	66.5225	66.5194	66.5179	66.5316
		119.664	69.6429	69.6437	69.6432	69.6439	69.6433	69.6464	69.6441	69.6474	69.6444	69.6429	69.6564
		119.614	80.8036	80.8044	80.8039	80.8046	80.804	80.8071	80.8048	80.808	80.805	80.8036	80.8168
		119.564	70.0893	70.0901	70.0896	70.0903	70.0897	70.0927	70.0905	70.0936	70.0907	70.0893	70.1023
		119.514	66.9643	66.9651	66.9646	66.9653	66.9647	66.9676	66.9655	66.9685	66.9657	66.9643	66.9771
		119.464	67.8571	67.858	67.8575	67.8581	67.8575	67.8604	67.8583	67.8613	67.8585	67.8571	67.8697
		119.414	69.6429	69.6437	69.6432	69.6438	69.6432	69.6461	69.644	69.6469	69.6442	69.6429	69.6551
		119.364	67.4107	67.4115	67.411	67.4117	67.4111	67.4139	67.4119	67.4146	67.412	67.4107	67.4227
		119.314	64.7321	64.7329	64.7325	64.7331	64.7325	64.7352	64.7333	64.736	64.7334	64.7321	64.7439
		119.264	64.7321	64.7329	64.7325	64.7331	64.7325	64.7352	64.7332	64.7359	64.7334	64.7321	64.7437
		119.214	69.6429	69.6436	69.6432	69.6438	69.6432	69.6458	69.6439	69.6465	69.6441	69.6429	69.6542
		119.164	66.9643	66.9651	66.9646	66.9652	66.9646	66.9672	66.9654	66.9678	66.9655	66.9643	66.9753
		119.114	73.6607	73.6615	73.661	73.6616	73.6611	73.6636	73.6617	73.6642	73.6619	73.6607	73.6715
		119.064	69.1964	69.1972	69.1967	69.1973	69.1968	69.1992	69.1975	69.1998	69.1976	69.1964	69.207
		119.014	62.9464	62.9472	62.9467	62.9473	62.9468	62.9492	62.9474	62.9497	62.9476	62.9464	62.9568
		118.964	60.2679	60.2686	60.2681	60.2687	60.2682	60.2705	60.2689	60.2711	60.269	60.2679	60.278
		118.914	65.625	65.6257	65.6253	65.6258	65.6253	65.6276	65.626	65.6281	65.6261	65.625	65.635
		118.864	69.1964	69.1971	69.1967	69.1972	69.1967	69.199	69.1974	69.1995	69.1975	69.1964	69.2063
		118.814	68.75	68.7507	68.7503	68.7508	68.7503	68.7525	68.7509	68.753	68.7511	68.75	68.7597
		118.764	65.1786	65.1793	65.1789	65.1794	65.1789	65.1811	65.1795	65.1815	65.1796	65.1786	65.1881
		118.714	60.2679	60.2685	60.2681	60.2686	60.2682	60.2703	60.2688	60.2707	60.2689	60.2679	60.2772
		118.664	66.0714	66.0721	66.0717	66.0722	66.0717	66.0738	66.0723	66.0743	66.0724	66.0714	66.0806
		118.614	62.0536	62.0542	62.0538	62.0543	62.0539	62.056	62.0545	62.0564	62.0545	62.0536	62.0626
		118.564	71.4286	71.4292	71.4288	71.4293	71.4289	71.4309	71.4294	71.4313	71.4295	71.4286	71.4374
		118.514	61.1607	61.1614	61.161	61.1615	61.161	61.163	61.1616	61.1634	61.1616	61.1607	61.1694
		118.464	69.6429	69.6435	69.6431	69.6436	69.6431	69.6451	69.6437	69.6454	69.6438	69.6429	69.6514
		118.414	69.6429	69.6435	69.6431	69.6436	69.6431	69.6451	69.6437	69.6454	69.6437	69.6429	69.6512
		118.364	53.125	53.1256	53.1253	53.1257	53.1253	53.1272	53.1258	53.1275	53.1259	53.125	53.1332
		118.314	59.375	59.3756	59.3753	59.3757	59.3753	59.3771	59.3758	59.3774	59.3759	59.375	59.383
		118.264	61.6071	61.6078	61.6074	61.6078	61.6074	61.6092	61.6079	61.6095	61.608	61.6071	61.615
		118.214	74.5536	74.5542	74.5538	74.5542	74.5538	74.5556	74.5543	74.5559	74.5544	74.5536	74.5613
		118.164	66.9643	66.9649	66.9645	66.965	66.9646	66.9663	66.9651	66.9666	66.9651	66.9643	66.9719
		118.114	66.9643	66.9649	66.9645	66.9649	66.9645	66.9663	66.965	66.9665	66.9651	66.9643	66.9718
		118.064	53.5714	53.572	53.5717	53.5721	53.5717	53.5734	53.5722	53.5736	53.5722	53.5714	53.5788
		118.014	64.7321	64.7327	64.7324	64.7328	64.7324	64.7341	64.7329	64.7343	64.7329	64.7321	64.7394
		117.964	66.5179	66.5184	66.5181	66.5185	66.5181	66.5198	66.5186	66.52	66.5186	66.5179	66.525
		117.914	65.1786	65.1791	65.1788	65.1792	65.1788	65.1804	65.1793	65.1806	65.1793	65.1786	65.1856
		117.864	63.3929	63.3934	63.3931	63.3935	63.3931	63.3947	63.3935	63.3949	63.3936	63.3929	63.3998
		117.814	73.2143	73.2148	73.2145	73.2149	73.2145	73.2161	73.215	73.2163	73.215	73.2143	73.2211
		117.764	73.2143	73.2148	73.2145	73.2149	73.2145	73.2161	73.215	73.2162	73.215	73.2143	73.221
		117.714	73.2143	73.2148	73.2145	73.2149	73.2145	73.216	73.215	73.2162	73.215	73.2143	73.2209
		117.664	67.4107	67.4113	67.4109	67.4113	67.4109	67.4124	67.4114	67.4126	67.4114	67.4107	67.4172
		117.614	73.6607	73.6612	73.6609	73.6613	73.6609	73.6624	73.6614	73.6625	73.6614	73.6607	73.6671
		117.564	69.1964	69.197	69.1967	69.197	69.1967	69.1981	69.1971	69.1982	69.1971	69.1964	69.2027
		117.514	73.2143	73.2148	73.2145	73.2148	73.2145	73.2159	73.2149	73.216	73.2149	73.2143	73.2205
		117.464	67.4107	67.4112	67.4109	67.4113	67.4109	67.4123	67.4113	67.4124	67.4113	67.4107	67.4168
		117.414	70.0893	70.0898	70.0895	70.0898	70.0895	70.0909	70.0899	70.091	70.0899	70.0893	70.0953
		117.364	73.2143	73.2148	73.2145	73.2148	73.2145	73.2158	73.2149	73.216	73.2149	73.2143	73.2202
		117.314	74.1071	74.1077	74.1073	74.1077	74.1073	74.1087	74.1077	74.1088	74.1077	74.1071	74.113
		117.264	69.1964	69.1969	69.1966	69.197	69.1966	69.1979	69.197	69.198	69.197	69.1964	69.2022
		117.214	68.3036	68.3041	68.3038	68.3041	68.3038	68.3051	68.3042	68.3052	68.3042	68.3036	68.3092
		117.164	68.3036	68.3041	68.3038	68.3041	68.3038	68.305	68.3041	68.3051	68.3042	68.3036	68.3091
		117.114	67.8571	67.8576	67.8573	67.8576	67.8573	67.8586	67.8577	67.8587	67.8577	67.8571	67.8626
		117.064	57.1429	57.1433	57.1431	57.1433	57.1431	57.1443	57.1434	57.1444	57.1434	57.1429	57.1483
		117.014	64.7321	64.7326	64.7323	64.7326	64.7323	64.7335	64.7327	64.7336	64.7327	64.7321	64.7375
		116.964	62.5	62.5005	62.5002	62.5005	62.5002	62.5014	62.5005	62.5014	62.5005	62.5	62.5052
[truncated: 28 more columns]

## Sheet: Figure 3b
			B.E.	Envelope	B.E.	Envelope	B.E.	Envelope	B.E.	Envelope	B.E.	Envelope	B.E.	Envelope	B.E.	Envelope	B.E.	Envelope	B.E.	Envelope	B.E.	Envelope	B.E.	Envelope	B.E.	Envelope	B.E.	Envelope	B.E.	Envelope	B.E.	Envelope	B.E.	Envelope	B.E.	Envelope	B.E.	Envelope	B.E.	Envelope	B.E.	Envelope	B.E.	Envelope	B.E.	Envelope	B.E.	Envelope	B.E.
		Time (h)	1	1	2	2	3	3	4	4	5	5	6	6	7	7	8	8	9	9	10	10	11	11	12	12	13	13	14	14	15	15	16	16	17	17	18	18	19	19	20	20	21	21	22	22	23	23	24
			135.064	0.92625	135.093	0.92023	135.033	0.9347	135.125	0.91267	135.086	0.90904	135.086	0.91768	135.098	0.91802	135.066	0.94181	135.053	0.92163	135.039	0.9054	135.061	0.93914	135.029	0.91286	135.088	0.92517	135.041	0.92629	135.091	0.92756	135.052	0.93221	135.03	0.93259	135.097	0.93292	135.064	0.93086	135.079	0.91787	135.044	0.92687	135.03	0.91852	135.042	0.92073	135.095
			135.014	0.92666	135.043	0.92024	134.983	0.93487	135.076	0.91295	135.036	0.90934	135.036	0.91788	135.048	0.91823	135.016	0.9418	135.003	0.92193	134.989	0.90574	135.011	0.93909	134.979	0.91322	135.038	0.92554	134.991	0.92671	135.041	0.92774	135.002	0.9325	134.98	0.93276	135.047	0.93323	135.014	0.93124	135.029	0.91816	134.994	0.92728	134.98	0.91887	134.992	0.92117	135.045
			134.964	0.92716	134.993	0.92033	134.933	0.93485	135.025	0.91328	134.986	0.90967	134.986	0.918	134.998	0.91856	134.966	0.94206	134.953	0.92229	134.939	0.90611	134.961	0.93939	134.929	0.91367	134.988	0.92592	134.941	0.92719	134.991	0.92814	134.952	0.93281	134.93	0.93311	134.997	0.93368	134.964	0.93171	134.979	0.91855	134.944	0.92775	134.93	0.91934	134.942	0.92166	134.995
			134.914	0.92762	134.943	0.92048	134.883	0.93503	134.976	0.9136	134.936	0.9098	134.936	0.91827	134.948	0.91882	134.916	0.94196	134.903	0.92259	134.889	0.90652	134.911	0.93937	134.879	0.9141	134.938	0.92643	134.891	0.92766	134.941	0.92867	134.902	0.93316	134.88	0.93337	134.947	0.9341	134.914	0.9322	134.929	0.91905	134.894	0.92829	134.88	0.91979	134.892	0.92221	134.945
			134.864	0.92808	134.893	0.92075	134.833	0.93516	134.925	0.91404	134.886	0.91011	134.886	0.91857	134.898	0.91919	134.866	0.94186	134.853	0.92301	134.839	0.90698	134.861	0.93969	134.829	0.91466	134.888	0.92695	134.841	0.92828	134.891	0.92927	134.852	0.93353	134.83	0.93377	134.897	0.93453	134.864	0.93278	134.879	0.91955	134.844	0.92877	134.83	0.92036	134.842	0.92274	134.895
			134.814	0.92859	134.843	0.92089	134.783	0.93541	134.875	0.91453	134.836	0.91063	134.836	0.91885	134.848	0.91952	134.816	0.94205	134.803	0.92348	134.789	0.9075	134.811	0.94013	134.779	0.9153	134.838	0.92754	134.791	0.92897	134.841	0.92991	134.802	0.93404	134.78	0.93429	134.847	0.93518	134.814	0.93338	134.829	0.92017	134.794	0.92921	134.78	0.92102	134.792	0.92332	134.845
			134.764	0.92926	134.793	0.92097	134.733	0.93574	134.826	0.91501	134.786	0.91117	134.786	0.91923	134.798	0.91995	134.766	0.94225	134.753	0.92411	134.739	0.90809	134.761	0.94047	134.729	0.91598	134.788	0.92816	134.741	0.92962	134.791	0.93061	134.752	0.93458	134.73	0.93486	134.797	0.93583	134.764	0.93411	134.779	0.92091	134.744	0.92993	134.73	0.92183	134.742	0.92411	134.795
			134.714	0.93014	134.743	0.92116	134.683	0.93604	134.775	0.91554	134.736	0.91181	134.736	0.91966	134.748	0.92048	134.716	0.94262	134.703	0.92474	134.689	0.90871	134.711	0.94098	134.679	0.91675	134.738	0.92885	134.691	0.93044	134.741	0.93141	134.702	0.93498	134.68	0.93536	134.747	0.9364	134.714	0.93491	134.729	0.92174	134.694	0.9306	134.68	0.92267	134.692	0.92493	134.745
			134.664	0.93094	134.693	0.92155	134.633	0.93624	134.726	0.91622	134.686	0.9125	134.686	0.92011	134.698	0.92108	134.666	0.94283	134.653	0.92548	134.639	0.90942	134.661	0.94143	134.629	0.91765	134.688	0.92972	134.641	0.93131	134.691	0.93228	134.652	0.93564	134.63	0.9358	134.697	0.93715	134.664	0.93575	134.679	0.92267	134.644	0.93142	134.63	0.92358	134.642	0.92583	134.695
			134.614	0.93198	134.643	0.9219	134.583	0.93665	134.675	0.91685	134.636	0.91328	134.636	0.9206	134.648	0.9218	134.616	0.94301	134.603	0.92613	134.589	0.91024	134.611	0.94201	134.579	0.91859	134.638	0.9306	134.591	0.93217	134.641	0.93329	134.602	0.93639	134.58	0.93655	134.647	0.93801	134.614	0.9367	134.629	0.92369	134.594	0.93241	134.58	0.92468	134.592	0.92676	134.645
			134.564	0.93308	134.593	0.92221	134.533	0.93718	134.625	0.9177	134.586	0.91414	134.586	0.92104	134.598	0.92254	134.566	0.94358	134.553	0.92703	134.539	0.91113	134.561	0.94249	134.529	0.91966	134.588	0.93161	134.541	0.93318	134.591	0.93436	134.552	0.93713	134.53	0.93718	134.597	0.93913	134.564	0.93784	134.579	0.92483	134.544	0.93344	134.53	0.92589	134.542	0.92793	134.595
			134.514	0.93418	134.543	0.92282	134.483	0.93774	134.576	0.91857	134.536	0.91475	134.536	0.92168	134.548	0.92341	134.516	0.94424	134.503	0.92808	134.489	0.91213	134.511	0.94327	134.479	0.92087	134.538	0.9327	134.491	0.93438	134.541	0.93551	134.502	0.93807	134.48	0.93815	134.547	0.94036	134.514	0.93908	134.529	0.92599	134.494	0.93462	134.48	0.92718	134.492	0.9292	134.545
			134.464	0.93547	134.493	0.92343	134.433	0.93819	134.525	0.91953	134.486	0.91577	134.486	0.92244	134.498	0.92437	134.466	0.94481	134.453	0.92922	134.439	0.91323	134.461	0.94417	134.429	0.92213	134.488	0.93397	134.441	0.93575	134.491	0.9368	134.452	0.93912	134.43	0.93924	134.497	0.9417	134.464	0.94045	134.479	0.92712	134.444	0.93598	134.43	0.92859	134.442	0.93045	134.495
			134.414	0.93693	134.443	0.92406	134.383	0.9389	134.476	0.92066	134.436	0.91693	134.436	0.92322	134.448	0.92533	134.416	0.94558	134.403	0.9305	134.389	0.91446	134.411	0.9452	134.379	0.92359	134.438	0.93537	134.391	0.93721	134.441	0.9383	134.402	0.94013	134.38	0.9402	134.447	0.94308	134.414	0.9419	134.429	0.92862	134.394	0.93747	134.38	0.93018	134.392	0.93201	134.445
			134.364	0.93845	134.393	0.92474	134.333	0.93964	134.425	0.92185	134.386	0.91815	134.386	0.92396	134.398	0.92645	134.366	0.94651	134.353	0.93186	134.339	0.91582	134.361	0.94637	134.329	0.92521	134.388	0.93685	134.341	0.9388	134.391	0.93996	134.352	0.94135	134.33	0.94142	134.397	0.94461	134.364	0.94351	134.379	0.93028	134.344	0.93902	134.33	0.93198	134.342	0.93374	134.395
			134.314	0.93993	134.343	0.9255	134.283	0.94053	134.375	0.92313	134.336	0.91958	134.336	0.92497	134.348	0.92762	134.316	0.94757	134.303	0.93322	134.289	0.91731	134.311	0.94747	134.279	0.92693	134.338	0.93853	134.291	0.94061	134.341	0.94175	134.302	0.94263	134.28	0.94281	134.347	0.94621	134.314	0.94533	134.329	0.93206	134.294	0.9408	134.28	0.93394	134.292	0.93554	134.345
			134.264	0.9418	134.293	0.92653	134.233	0.94125	134.326	0.92448	134.286	0.92112	134.286	0.92613	134.298	0.92897	134.266	0.94852	134.253	0.93481	134.239	0.91895	134.261	0.9489	134.229	0.9288	134.288	0.9404	134.241	0.94265	134.291	0.94374	134.252	0.94413	134.23	0.94429	134.297	0.94793	134.264	0.94727	134.279	0.93395	134.244	0.9428	134.23	0.93606	134.242	0.93756	134.295
			134.214	0.94373	134.243	0.92754	134.183	0.94239	134.275	0.92604	134.236	0.92276	134.236	0.92725	134.248	0.9305	134.216	0.94973	134.203	0.93665	134.189	0.92074	134.211	0.95043	134.179	0.93088	134.238	0.94243	134.191	0.9448	134.241	0.94577	134.202	0.94576	134.18	0.94602	134.247	0.95003	134.214	0.94941	134.229	0.93598	134.194	0.94484	134.18	0.93834	134.192	0.93964	134.245
			134.164	0.94594	134.193	0.92872	134.133	0.94359	134.226	0.92782	134.186	0.92454	134.186	0.92862	134.198	0.93216	134.166	0.95116	134.153	0.9385	134.139	0.92269	134.161	0.95186	134.129	0.93317	134.188	0.94466	134.141	0.94719	134.191	0.94807	134.152	0.94755	134.13	0.94794	134.197	0.95223	134.164	0.95161	134.179	0.93833	134.144	0.94712	134.13	0.94072	134.142	0.9421	134.195
			134.114	0.94826	134.143	0.92994	134.083	0.94483	134.175	0.92951	134.136	0.92649	134.136	0.93017	134.148	0.93396	134.116	0.95264	134.103	0.94062	134.089	0.92479	134.111	0.95338	134.079	0.93564	134.138	0.94687	134.091	0.94971	134.141	0.95058	134.102	0.94957	134.08	0.94994	134.147	0.95462	134.114	0.95412	134.129	0.94087	134.094	0.94956	134.08	0.94335	134.092	0.94472	134.145
			134.064	0.95067	134.093	0.93138	134.033	0.946	134.125	0.93145	134.086	0.92866	134.086	0.93185	134.098	0.93593	134.066	0.95417	134.053	0.94286	134.039	0.92708	134.061	0.95506	134.029	0.93828	134.088	0.94927	134.041	0.95239	134.091	0.95319	134.052	0.95177	134.03	0.95195	134.097	0.9572	134.064	0.95678	134.079	0.94349	134.044	0.9523	134.03	0.94591	134.042	0.94744	134.095
			134.014	0.95332	134.043	0.93287	133.983	0.94751	134.076	0.93368	134.036	0.93092	134.036	0.93371	134.048	0.93798	134.016	0.956	134.003	0.94527	133.989	0.92955	134.011	0.95718	133.979	0.94108	134.038	0.95202	133.991	0.95523	134.041	0.95609	134.002	0.95406	133.98	0.95438	134.047	0.95982	134.014	0.95963	134.029	0.94646	133.994	0.9552	133.98	0.94907	133.992	0.95036	134.045
			133.964	0.956	133.993	0.93457	133.933	0.94918	134.025	0.93593	133.986	0.93328	133.986	0.93568	133.998	0.94023	133.966	0.958	133.953	0.94775	133.939	0.9322	133.961	0.9594	133.929	0.9441	133.988	0.95488	133.941	0.95837	133.991	0.9592	133.952	0.95665	133.93	0.95691	133.997	0.96279	133.964	0.96274	133.979	0.94959	133.944	0.95824	133.93	0.95229	133.942	0.95351	133.995
			133.914	0.95892	133.943	0.93632	133.883	0.95076	133.976	0.93843	133.936	0.93557	133.936	0.9377	133.948	0.94264	133.916	0.96007	133.903	0.95056	133.889	0.93504	133.911	0.96201	133.879	0.94739	133.938	0.95798	133.891	0.9616	133.941	0.96251	133.902	0.95942	133.88	0.95967	133.947	0.96588	133.914	0.96603	133.929	0.95273	133.894	0.96145	133.88	0.95591	133.892	0.95671	133.945
			133.864	0.96197	133.893	0.93828	133.833	0.95267	133.925	0.94112	133.886	0.93826	133.886	0.93997	133.898	0.94527	133.866	0.96229	133.853	0.95359	133.839	0.93808	133.861	0.96479	133.829	0.95088	133.888	0.96134	133.841	0.96524	133.891	0.96596	133.852	0.96222	133.83	0.9627	133.897	0.96925	133.864	0.96957	133.879	0.95611	133.844	0.96494	133.83	0.95961	133.842	0.96029	133.895
			133.814	0.96478	133.843	0.94041	133.783	0.95478	133.875	0.9439	133.836	0.94115	133.836	0.94252	133.848	0.94797	133.816	0.96465	133.803	0.95668	133.789	0.94131	133.811	0.96776	133.779	0.95446	133.838	0.96486	133.791	0.96879	133.841	0.96959	133.802	0.96515	133.78	0.9657	133.847	0.97264	133.814	0.97332	133.829	0.95974	133.794	0.96871	133.78	0.96343	133.792	0.96427	133.845
			133.764	0.96789	133.793	0.94265	133.733	0.95693	133.826	0.94685	133.786	0.94429	133.786	0.94509	133.798	0.95088	133.766	0.96728	133.753	0.95991	133.739	0.94474	133.761	0.97053	133.729	0.95828	133.788	0.96849	133.741	0.97278	133.791	0.97342	133.752	0.96843	133.73	0.96896	133.797	0.97644	133.764	0.97728	133.779	0.96364	133.744	0.97257	133.73	0.96764	133.742	0.96827	133.795
			133.714	0.97123	133.743	0.9451	133.683	0.9593	133.775	0.95	133.736	0.94761	133.736	0.94779	133.748	0.95401	133.716	0.96991	133.703	0.96346	133.689	0.94835	133.711	0.97372	133.679	0.96234	133.738	0.97219	133.691	0.97692	133.741	0.97752	133.702	0.97185	133.68	0.9724	133.747	0.98031	133.714	0.98129	133.729	0.96775	133.694	0.97657	133.68	0.97209	133.692	0.97267	133.745
			133.664	0.97476	133.693	0.94754	133.633	0.9618	133.726	0.95332	133.686	0.95104	133.686	0.95082	133.698	0.95702	133.666	0.97261	133.653	0.96689	133.639	0.95215	133.661	0.97681	133.629	0.96661	133.688	0.97627	133.641	0.98137	133.691	0.98191	133.652	0.9754	133.63	0.97602	133.697	0.98428	133.664	0.98555	133.679	0.97198	133.644	0.98086	133.63	0.97666	133.642	0.97723	133.695
			133.614	0.97829	133.643	0.94999	133.583	0.96437	133.675	0.95664	133.636	0.95469	133.636	0.95398	133.648	0.96044	133.616	0.97543	133.603	0.97064	133.589	0.95611	133.611	0.98055	133.579	0.97108	133.638	0.98054	133.591	0.98585	133.641	0.98631	133.602	0.97922	133.58	0.98002	133.647	0.9888	133.614	0.98998	133.629	0.97643	133.594	0.98534	133.58	0.98149	133.592	0.98198	133.645
			133.564	0.98177	133.593	0.95258	133.533	0.96709	133.625	0.96019	133.586	0.95849	133.586	0.95734	133.598	0.96404	133.566	0.97877	133.553	0.97462	133.539	0.96026	133.561	0.98425	133.529	0.97572	133.588	0.98488	133.541	0.99063	133.591	0.99085	133.552	0.98324	133.53	0.98387	133.597	0.9933	133.564	0.99458	133.579	0.98115	133.544	0.98996	133.53	0.98651	133.542	0.9868	133.595
			133.514	0.98527	133.543	0.95556	133.483	0.96991	133.576	0.9639	133.536	0.96231	133.536	0.96082	133.548	0.96777	133.516	0.98201	133.503	0.97878	133.489	0.96456	133.511	0.98799	133.479	0.98048	133.538	0.98944	133.491	0.99552	133.541	0.99564	133.502	0.98743	133.48	0.98812	133.547	0.99808	133.514	0.99938	133.529	0.98613	133.494	0.99484	133.48	0.9917	133.492	0.9919	133.545
			133.464	0.9887	133.493	0.95851	133.433	0.97282	133.525	0.96762	133.486	0.96631	133.486	0.96433	133.498	0.97152	133.466	0.98554	133.453	0.98309	133.439	0.96901	133.461	0.99217	133.429	0.98536	133.488	0.99417	133.441	1.00051	133.491	1.00051	133.452	0.9919	133.43	0.99265	133.497	1.00264	133.464	1.00435	133.479	0.99095	133.444	0.99973	133.43	0.99694	133.442	0.99712	133.495
			133.414	0.99243	133.443	0.96162	133.383	0.97574	133.476	0.97139	133.436	0.97052	133.436	0.96816	133.448	0.97547	133.416	0.98913	133.403	0.98733	133.389	0.97359	133.411	0.99657	133.379	0.99041	133.438	0.99894	133.391	1.00581	133.441	1.0056	133.402	0.99617	133.38	0.99739	133.447	1.00759	133.414	1.00934	133.429	0.99603	133.394	1.00483	133.38	1.00243	133.392	1.00236	133.445
			133.364	0.99619	133.393	0.96479	133.333	0.97882	133.425	0.97534	133.386	0.97473	133.386	0.97203	133.398	0.97955	133.366	0.99272	133.353	0.99174	133.339	0.97825	133.361	1.00073	133.329	0.99557	133.388	1.00388	133.341	1.01117	133.391	1.01079	133.352	1.00087	133.33	1.00206	133.397	1.01245	133.364	1.01457	133.379	1.00134	133.344	1.00988	133.33	1.00802	133.342	1.00779	133.395
			133.314	0.99977	133.343	0.96816	133.283	0.98199	133.375	0.97935	133.336	0.97903	133.336	0.97593	133.348	0.98374	133.316	0.99612	133.303	0.99626	133.289	0.98304	133.311	1.00503	133.279	1.00077	133.338	1.0088	133.291	1.01663	133.341	1.0161	133.302	1.0058	133.28	1.00694	133.347	1.01739	133.314	1.01983	133.329	1.00669	133.294	1.01489	133.28	1.01385	133.292	1.01346	133.345
			133.264	1.00352	133.293	0.9716	133.233	0.98512	133.326	0.9835	133.286	0.98355	133.286	0.98002	133.298	0.98799	133.266	0.99995	133.253	1.00081	133.239	0.9879	133.261	1.00956	133.229	1.00601	133.288	1.01374	133.241	1.02206	133.291	1.02133	133.252	1.01064	133.23	1.01204	133.297	1.02253	133.264	1.02506	133.279	1.01211	133.244	1.02011	133.23	1.01965	133.242	1.01906	133.295
			133.214	1.00711	133.243	0.97517	133.183	0.98837	133.275	0.98755	133.236	0.98811	133.236	0.98427	133.248	0.99218	133.216	1.00378	133.203	1.00544	133.189	0.99276	133.211	1.01399	133.179	1.01136	133.238	1.01883	133.191	1.02747	133.241	1.02672	133.202	1.01559	133.18	1.01718	133.247	1.02774	133.214	1.03032	133.229	1.01752	133.194	1.02527	133.18	1.02531	133.192	1.0247	133.245
			133.164	1.01074	133.193	0.97855	133.133	0.9916	133.226	0.9916	133.186	0.99269	133.186	0.98839	133.198	0.99652	133.166	1.0078	133.153	1.01001	133.139	0.99771	133.161	1.01847	133.129	1.01666	133.188	1.02394	133.141	1.03308	133.191	1.03219	133.152	1.02075	133.13	1.02226	133.197	1.0329	133.164	1.03564	133.179	1.02293	133.144	1.03066	133.13	1.03124	133.142	1.03043	133.195
			133.114	1.01424	133.143	0.98201	133.083	0.99456	133.175	0.99563	133.136	0.99721	133.136	0.99264	133.148	1.0008	133.116	1.01146	133.103	1.01466	133.089	1.00263	133.111	1.02299	133.079	1.02197	133.138	1.02903	133.091	1.03851	133.141	1.0376	133.102	1.02595	133.08	1.02759	133.147	1.03819	133.114	1.04104	133.129	1.02827	133.094	1.03587	133.08	1.03694	133.092	1.03599	133.145
			133.064	1.01759	133.093	0.98552	133.033	0.99784	133.125	0.99962	133.086	1.00165	133.086	0.99694	133.098	1.0052	133.066	1.01525	133.053	1.01915	133.039	1.00753	133.061	1.02739	133.029	1.02717	133.088	1.03389	133.041	1.04391	133.091	1.04286	133.052	1.03098	133.03	1.0328	133.097	1.0434	133.064	1.04631	133.079	1.03366	133.044	1.04115	133.03	1.04261	133.042	1.04144	133.095
			133.014	1.02081	133.043	0.98893	132.983	1.00083	133.076	1.00364	133.036	1.00619	133.036	1.00131	133.048	1.00944	133.016	1.01922	133.003	1.02357	132.989	1.01235	133.011	1.03189	132.979	1.03242	133.038	1.03882	132.991	1.0492	133.041	1.04805	133.002	1.03615	132.98	1.0381	133.047	1.04808	133.014	1.05143	133.029	1.03905	132.994	1.04621	132.98	1.04819	132.992	1.04682	133.045
			132.964	1.02357	132.993	0.99254	132.933	1.00395	133.025	1.00752	132.986	1.01045	132.986	1.00547	132.998	1.01367	132.966	1.02312	132.953	1.02789	132.939	1.01712	132.961	1.03641	132.929	1.03756	132.988	1.04377	132.941	1.05452	132.991	1.05324	132.952	1.04122	132.93	1.04327	132.997	1.05315	132.964	1.05655	132.979	1.04428	132.944	1.05141	132.93	1.05365	132.942	1.05227	132.995
			132.914	1.02623	132.943	0.99604	132.883	1.00674	132.976	1.01126	132.936	1.01462	132.936	1.00966	132.948	1.01757	132.916	1.02673	132.903	1.03211	132.889	1.02177	132.911	1.04032	132.879	1.04254	132.938	1.04844	132.891	1.05959	132.941	1.05838	132.902	1.04619	132.88	1.04847	132.947	1.05773	132.914	1.06156	132.929	1.04925	132.894	1.05631	132.88	1.05903	132.892	1.0576	132.945
			132.864	1.02865	132.893	0.99937	132.833	1.00978	132.925	1.01489	132.886	1.01866	132.886	1.01383	132.898	1.02154	132.866	1.03051	132.853	1.03615	132.839	1.02628	132.861	1.04454	132.829	1.04735	132.888	1.05285	132.841	1.06465	132.891	1.06318	132.852	1.05092	132.83	1.05348	132.897	1.06232	132.864	1.06636	132.879	1.0539	132.844	1.06111	132.83	1.06421	132.842	1.06264	132.895
			132.814	1.0309	132.843	1.00271	132.783	1.01257	132.875	1.01829	132.836	1.02253	132.836	1.0179	132.848	1.02551	132.816	1.03399	132.803	1.04005	132.789	1.03061	132.811	1.04852	132.779	1.05193	132.838	1.05718	132.791	1.06911	132.841	1.06784	132.802	1.05546	132.78	1.05829	132.847	1.06655	132.814	1.07108	132.829	1.05841	132.794	1.06565	132.78	1.06909	132.792	1.06748	132.845
			132.764	1.03294	132.793	1.0057	132.733	1.01509	132.826	1.0217	132.786	1.02623	132.786	1.02187	132.798	1.02933	132.766	1.03714	132.753	1.04371	132.739	1.03472	132.761	1.05197	132.729	1.05627	132.788	1.06141	132.741	1.07342	132.791	1.0722	132.752	1.0599	132.73	1.06294	132.797	1.07065	132.764	1.07551	132.779	1.06282	132.744	1.06989	132.73	1.07382	132.742	1.07206	132.795
			132.714	1.03467	132.743	1.00883	132.683	1.01759	132.775	1.02483	132.736	1.0296	132.736	1.02558	132.748	1.03286	132.716	1.04044	132.703	1.04703	132.689	1.0386	132.711	1.05585	132.679	1.06031	132.738	1.06505	132.691	1.07745	132.741	1.07637	132.702	1.06426	132.68	1.06732	132.747	1.07445	132.714	1.07957	132.729	1.06686	132.694	1.07409	132.68	1.07834	132.692	1.07635	132.745
			132.664	1.03582	132.693	1.01185	132.633	1.02003	132.726	1.02748	132.686	1.03256	132.686	1.02913	132.698	1.03613	132.666	1.04322	132.653	1.05018	132.639	1.04221	132.661	1.05929	132.629	1.06409	132.688	1.06856	132.641	1.0812	132.691	1.08016	132.652	1.06839	132.63	1.07153	132.697	1.07774	132.664	1.0834	132.679	1.07078	132.644	1.07783	132.63	1.08237	132.642	1.08025	132.695
			132.614	1.03677	132.643	1.01466	132.583	1.02213	132.675	1.03007	132.636	1.03543	132.636	1.03247	132.648	1.03923	132.616	1.04625	132.603	1.05324	132.589	1.04554	132.611	1.06246	132.579	1.06752	132.638	1.0716	132.591	1.08473	132.641	1.08357	132.602	1.07206	132.58	1.0754	132.647	1.08059	132.614	1.08687	132.629	1.07423	132.594	1.08129	132.58	1.08613	132.592	1.08384	132.645
			132.564	1.03731	132.593	1.01711	132.533	1.02389	132.625	1.0324	132.586	1.03801	132.586	1.03546	132.598	1.04209	132.566	1.04855	132.553	1.05568	132.539	1.04852	132.561	1.06535	132.529	1.07066	132.588	1.07444	132.541	1.08775	132.591	1.0866	132.552	1.07564	132.53	1.07868	132.597	1.08324	132.564	1.09009	132.579	1.07734	132.544	1.08407	132.53	1.08939	132.542	1.08697	132.595
			132.514	1.03771	132.543	1.01927	132.483	1.02549	132.576	1.03437	132.536	1.04048	132.536	1.0382	132.548	1.04457	132.516	1.05082	132.503	1.05791	132.489	1.05115	132.511	1.06792	132.479	1.07333	132.538	1.07691	132.491	1.09015	132.541	1.0892	132.502	1.07877	132.48	1.08203	132.547	1.08592	132.514	1.09275	132.529	1.08009	132.494	1.08642	132.48	1.09229	132.492	1.08967	132.545
			132.464	1.03775	132.493	1.02115	132.433	1.02675	132.525	1.036	132.486	1.04255	132.486	1.04069	132.498	1.0467	132.466	1.05266	132.453	1.0598	132.439	1.0534	132.461	1.06985	132.429	1.07566	132.488	1.07901	132.441	1.09227	132.491	1.09147	132.452	1.08175	132.43	1.08504	132.497	1.08754	132.464	1.09482	132.479	1.08237	132.444	1.08848	132.43	1.09451	132.442	1.09199	132.495
			132.414	1.03726	132.443	1.0228	132.383	1.02767	132.476	1.03733	132.436	1.04429	132.436	1.04275	132.448	1.04861	132.416	1.05449	132.403	1.0614	132.389	1.05522	132.411	1.07166	132.379	1.07751	132.438	1.0805	132.391	1.09409	132.441	1.09323	132.402	1.08424	132.38	1.08747	132.447	1.08902	132.414	1.09659	132.429	1.08409	132.394	1.09008	132.38	1.09634	132.392	1.09384	132.445
			132.364	1.0365	132.393	1.02432	132.333	1.02825	132.425	1.0383	132.386	1.04568	132.386	1.04448	132.398	1.05021	132.366	1.05532	132.353	1.06243	132.339	1.05664	132.361	1.07305	132.329	1.07883	132.388	1.08167	132.341	1.09506	132.391	1.09461	132.352	1.08632	132.33	1.08964	132.397	1.09011	132.364	1.09796	132.379	1.08529	132.344	1.09116	132.33	1.09781	132.342	1.09531	132.395
			132.314	1.03525	132.343	1.02536	132.283	1.02861	132.375	1.03892	132.336	1.04668	132.336	1.04594	132.348	1.05154	132.316	1.05632	132.303	1.06316	132.289	1.0576	132.311	1.07389	132.279	1.0797	132.338	1.08237	132.291	1.09573	132.341	1.09538	132.302	1.08797	132.28	1.09119	132.347	1.09057	132.314	1.0987	132.329	1.08613	132.294	1.09183	132.28	1.09872	132.292	1.09599	132.345
			132.264	1.03386	132.293	1.02595	132.233	1.02891	132.326	1.03922	132.286	1.04707	132.286	1.04695	132.298	1.05241	132.266	1.0565	132.253	1.06325	132.239	1.05809	132.261	1.07407	132.229	1.08014	132.288	1.08261	132.241	1.09593	132.291	1.09555	132.252	1.08908	132.23	1.09225	132.297	1.09066	132.264	1.09891	132.279	1.08644	132.244	1.09184	132.23	1.09907	132.242	1.09629	132.295
			132.214	1.032	132.243	1.02663	132.183	1.02871	132.275	1.03901	132.236	1.04709	132.236	1.0474	132.248	1.05272	132.216	1.0567	132.203	1.06304	132.189	1.05811	132.211	1.07409	132.179	1.08001	132.238	1.08244	132.191	1.0956	132.241	1.09525	132.202	1.08976	132.18	1.093	132.247	1.09036	132.214	1.09863	132.229	1.0862	132.194	1.09128	132.18	1.09891	132.192	1.09592	132.245
			132.164	1.02999	132.193	1.02642	132.133	1.02821	132.226	1.03844	132.186	1.0468	132.186	1.04774	132.198	1.05267	132.166	1.05635	132.153	1.06222	132.139	1.05768	132.161	1.07393	132.129	1.07943	132.188	1.08175	132.141	1.09471	132.191	1.09441	132.152	1.08987	132.13	1.0932	132.197	1.08962	132.164	1.09794	132.179	1.0855	132.144	1.09032	132.13	1.09822	132.142	1.09503	132.195
			132.114	1.02748	132.143	1.02604	132.083	1.02719	132.175	1.03739	132.136	1.04602	132.136	1.04751	132.148	1.0523	132.116	1.05529	132.103	1.06109	132.089	1.05678	132.111	1.07332	132.079	1.07831	132.138	1.08043	132.091	1.09334	132.141	1.0932	132.102	1.08974	132.08	1.09289	132.147	1.08785	132.114	1.09669	132.129	1.08434	132.094	1.08921	132.08	1.09686	132.092	1.0937	132.145
			132.064	1.02447	132.093	1.02541	132.033	1.02606	132.125	1.036	132.086	1.04468	132.086	1.04654	132.098	1.05142	132.066	1.05404	132.053	1.0596	132.039	1.05542	132.061	1.07162	132.029	1.07672	132.088	1.07862	132.041	1.09144	132.091	1.09135	132.052	1.08915	132.03	1.09212	132.097	1.08587	132.064	1.09492	132.079	1.08267	132.044	1.08744	132.03	1.09485	132.042	1.09194	132.095
			132.014	1.02125	132.043	1.02446	131.983	1.02459	132.076	1.03429	132.036	1.04321	132.036	1.04537	132.048	1.05031	132.016	1.05251	132.003	1.05758	131.989	1.0536	132.011	1.06959	131.979	1.07458	132.038	1.0764	131.991	1.08917	132.041	1.08922	132.002	1.08796	131.98	1.0908	132.047	1.08326	132.014	1.09269	132.029	1.0805	131.994	1.08513	131.98	1.09247	131.992	1.08949	132.045
			131.964	1.01802	131.993	1.02313	131.933	1.0229	132.025	1.03227	131.986	1.04123	131.986	1.04384	131.998	1.04882	131.966	1.05046	131.953	1.05515	131.939	1.05133	131.961	1.06715	131.929	1.07202	131.988	1.07376	131.941	1.08643	131.991	1.08635	131.952	1.08623	131.93	1.08904	131.997	1.08055	131.964	1.08994	131.979	1.07776	131.944	1.08214	131.93	1.0893	131.942	1.08657	131.995
			131.914	1.01422	131.943	1.02142	131.883	1.02066	131.976	1.02993	131.936	1.03857	131.936	1.04181	131.948	1.04675	131.916	1.04767	131.903	1.05228	131.889	1.04865	131.911	1.0642	131.879	1.06912	131.938	1.07061	131.891	1.08305	131.941	1.08305	131.902	1.08412	131.88	1.08677	131.947	1.07704	131.914	1.0867	131.929	1.0748	131.894	1.0788	131.88	1.08596	131.892	1.08313	131.945
			131.864	1.01011	131.893	1.01944	131.833	1.01803	131.925	1.02725	131.886	1.03575	131.886	1.03926	131.898	1.04445	131.866	1.04513	131.853	1.04914	131.839	1.04559	131.861	1.06095	131.829	1.06567	131.888	1.06701	131.841	1.07931	131.891	1.07919	131.852	1.08163	131.83	1.08398	131.897	1.07314	131.864	1.08291	131.879	1.07124	131.844	1.0752	131.83	1.08202	131.842	1.07928	131.895
			131.814	1.00629	131.843	1.0169	131.783	1.01544	131.875	1.02408	131.836	1.03284	131.836	1.03645	131.848	1.04176	131.816	1.04197	131.803	1.04567	131.789	1.04218	131.811	1.05727	131.779	1.06183	131.838	1.06306	131.791	1.07504	131.841	1.07522	131.802	1.07865	131.78	1.08078	131.847	1.06915	131.814	1.07904	131.829	1.06719	131.794	1.07134	131.78	1.07765	131.792	1.0749	131.845
			131.764	1.00207	131.793	1.01413	131.733	1.01258	131.826	1.02072	131.786	1.02941	131.786	1.03336	131.798	1.03887	131.766	1.03855	131.753	1.04199	131.739	1.03847	131.761	1.05292	131.729	1.05767	131.788	1.05887	131.741	1.07063	131.791	1.07076	131.752	1.07527	131.73	1.07726	131.797	1.06453	131.764	1.07478	131.779	1.06294	131.744	1.06681	131.73	1.07289	131.742	1.07032	131.795
			131.714	0.99792	131.743	1.01085	131.683	1.00956	131.775	1.01731	131.736	1.02562	131.736	1.03	131.748	1.03568	131.716	1.03471	131.703	1.03805	131.689	1.03445	131.711	1.04826	131.679	1.05328	131.738	1.05442	131.691	1.06582	131.741	1.06579	131.702	1.07149	131.68	1.07324	131.747	1.05951	131.714	1.06999	131.729	1.05831	131.694	1.06204	131.68	1.06804	131.692	1.0656	131.745
			131.664	0.99345	131.693	1.00762	131.633	1.00646	131.726	1.01352	131.686	1.02159	131.686	1.02633	131.698	1.03219	131.666	1.03069	131.653	1.03372	131.639	1.03018	131.661	1.04334	131.629	1.0487	131.688	1.04955	131.641	1.06063	131.691	1.06084	131.652	1.06735	131.63	1.06884	131.697	1.05435	131.664	1.06507	131.679	1.05334	131.644	1.05708	131.63	1.06286	131.642	1.06044	131.695
			131.614	0.98932	131.643	1.00427	131.583	1.00322	131.675	1.0096	131.636	1.0174	131.636	1.02241	131.648	1.0286	131.616	1.02655	131.603	1.0293	131.589	1.02574	131.611	1.03852	131.579	1.04385	131.638	1.04452	131.591	1.05536	131.641	1.05549	131.602	1.06303	131.58	1.06416	131.647	1.04888	131.614	1.05982	131.629	1.04823	131.594	1.05178	131.58	1.05743	131.592	1.05492	131.645
			131.564	0.98517	131.593	1.00036	131.533	0.99986	131.625	1.00543	131.586	1.01305	131.586	1.01834	131.598	1.02463	131.566	1.02218	131.553	1.02478	131.539	1.02118	131.561	1.03354	131.529	1.03884	131.588	1.03931	131.541	1.05	131.591	1.05002	131.552	1.05841	131.53	1.05931	131.597	1.04316	131.564	1.05459	131.579	1.04297	131.544	1.04642	131.53	1.05191	131.542	1.04921	131.595
			131.514	0.98097	131.543	0.99637	131.483	0.99598	131.576	1.00135	131.536	1.0086	131.536	1.01401	131.548	1.02059	131.516	1.01784	131.503	1.02023	131.489	1.01655	131.511	1.02817	131.479	1.03368	131.538	1.03385	131.491	1.04454	131.541	1.04449	131.502	1.05356	131.48	1.05427	131.547	1.03767	131.514	1.04914	131.529	1.03765	131.494	1.04082	131.48	1.04621	131.492	1.04348	131.545
			131.464	0.97664	131.493	0.99247	131.433	0.9924	131.525	0.99715	131.486	1.00397	131.486	1.00978	131.498	1.01656	131.466	1.01313	131.453	1.01547	131.439	1.01188	131.461	1.02308	131.429	1.02843	131.488	1.02833	131.441	1.03904	131.491	1.03881	131.452	1.04858	131.43	1.04926	131.497	1.03174	131.464	1.04357	131.479	1.03225	131.444	1.03548	131.43	1.04051	131.442	1.03756	131.495
			131.414	0.97251	131.443	0.98814	131.383	0.98874	131.476	0.99302	131.436	0.99951	131.436	1.0054	131.448	1.01232	131.416	1.00869	131.403	1.01055	131.389	1.0072	131.411	1.01775	131.379	1.0233	131.438	1.02265	131.391	1.03351	131.441	1.03316	131.402	1.0437	131.38	1.04384	131.447	1.02583	131.414	1.03816	131.429	1.02688	131.394	1.02993	131.38	1.0348	131.392	1.03168	131.445
			131.364	0.96836	131.393	0.98379	131.333	0.98504	131.425	0.98879	131.386	0.99485	131.386	1.00108	131.398	1.00825	131.366	1.00403	131.353	1.00595	131.339	1.00258	131.361	1.0127	131.329	1.01822	131.388	1.01721	131.341	1.02826	131.391	1.02753	131.352	1.03867	131.33	1.03835	131.397	1.01996	131.364	1.03287	131.379	1.02169	131.344	1.02442	131.33	1.02919	131.342	1.02606	131.395
			131.314	0.96454	131.343	0.9794	131.283	0.98153	131.375	0.98468	131.336	0.99032	131.336	0.99655	131.348	1.00417	131.316	0.99952	131.303	1.00144	131.289	0.99809	131.311	1.00746	131.279	1.01317	131.338	1.01177	131.291	1.02314	131.341	1.02197	131.302	1.03372	131.28	1.03313	131.347	1.01424	131.314	1.02759	131.329	1.01656	131.294	1.01914	131.28	1.02364	131.292	1.02072	131.345
			131.264	0.96054	131.293	0.97548	131.233	0.97812	131.326	0.98065	131.286	0.98577	131.286	0.99221	131.298	1.00028	131.266	0.99508	131.253	0.99691	131.239	0.99378	131.261	1.00278	131.229	1.00825	131.288	1.00637	131.241	1.01819	131.291	1.01661	131.252	1.0288	131.23	1.02788	131.297	1.00847	131.264	1.02238	131.279	1.01157	131.244	1.014	131.23	1.01825	131.242	1.01515	131.295
			131.214	0.95705	131.243	0.9714	131.183	0.97469	131.275	0.97688	131.236	0.98154	131.236	0.98803	131.248	0.99645	131.216	0.99082	131.203	0.99258	131.189	0.98965	131.211	0.998	131.179	1.00364	131.238	1.00116	131.191	1.01315	131.241	1.01131	131.202	1.02412	131.18	1.02283	131.247	1.00296	131.214	1.01745	131.229	1.00703	131.194	1.00909	131.18	1.01326	131.192	1.00995	131.245
			131.164	0.95359	131.193	0.96721	131.133	0.97164	131.226	0.97309	131.186	0.97746	131.186	0.98401	131.198	0.99283	131.166	0.98685	131.153	0.98845	131.139	0.9858	131.161	0.99359	131.129	0.99932	131.188	0.99614	131.141	1.00841	131.191	1.00641	131.152	1.01946	131.13	1.01803	131.197	0.99763	131.164	1.01283	131.179	1.00251	131.144	1.00437	131.13	1.00853	131.142	1.00511	131.195
			131.114	0.95046	131.143	0.96335	131.083	0.96867	131.175	0.96971	131.136	0.97381	131.136	0.98034	131.148	0.98929	131.116	0.983	131.103	0.98454	131.089	0.98223	131.111	0.98918	131.079	0.99516	131.138	0.99153	131.091	1.00427	131.141	1.00177	131.102	1.01491	131.08	1.01334	131.147	0.99267	131.114	1.00833	131.129	0.99841	131.094	1.0001	131.08	1.0041	131.092	1.00066	131.145
			131.064	0.94734	131.093	0.95984	131.033	0.96598	131.125	0.96635	131.086	0.97018	131.086	0.97688	131.098	0.98606	131.066	0.9793	131.053	0.98112	131.039	0.97898	131.061	0.98536	131.029	0.99137	131.088	0.98714	131.041	1.00045	131.091	0.99755	131.052	1.01093	131.03	1.00901	131.097	0.98792	131.064	1.00428	131.079	0.9948	131.044	0.9961	131.03	1.00009	131.042	0.99654	131.095
			131.014	0.94463	131.043	0.95645	130.983	0.96322	131.076	0.96331	131.036	0.96705	131.036	0.9737	131.048	0.98313	131.016	0.97592	131.003	0.9779	130.989	0.97609	131.011	0.98177	130.979	0.98796	131.038	0.98311	130.991	0.99703	131.041	0.99362	131.002	1.00725	130.98	1.00496	131.047	0.98366	131.014	1.00055	131.029	0.99153	130.994	0.99252	130.98	0.99659	130.992	0.99282	131.045
			130.964	0.94186	130.993	0.95329	130.933	0.96098	131.025	0.96049	130.986	0.96422	130.986	0.97082	130.998	0.98048	130.966	0.97275	130.953	0.97514	130.939	0.97359	130.961	0.9787	130.929	0.985	130.988	0.9792	130.941	0.99384	130.991	0.99018	130.952	1.00371	130.93	1.0013	130.997	0.97994	130.964	0.99719	130.979	0.98866	130.944	0.98947	130.93	0.99348	130.942	0.98948	130.995
			130.914	0.93946	130.943	0.95025	130.883	0.95894	130.976	0.95802	130.936	0.96158	130.936	0.9682	130.948	0.97826	130.916	0.97007	130.903	0.97271	130.889	0.97148	130.911	0.97615	130.879	0.98242	130.938	0.9758	130.891	0.99128	130.941	0.98725	130.902	1.00065	130.88	0.99793	130.947	0.97665	130.914	0.9943	130.929	0.98616	130.894	0.98683	130.88	0.9909	130.892	0.98675	130.945
			130.864	0.93737	130.893	0.94744	130.833	0.95709	130.925	0.95597	130.886	0.95935	130.886	0.96598	130.898	0.97618	130.866	0.96785	130.853	0.9707	130.839	0.96979	130.861	0.97398	130.829	0.98025	130.888	0.97298	130.841	0.98914	130.891	0.98467	130.852	0.99783	130.83	0.99495	130.897	0.97385	130.864	0.99176	130.879	0.98427	130.844	0.98461	130.83	0.98861	130.842	0.98427	130.895
			130.814	0.93529	130.843	0.94489	130.783	0.95563	130.875	0.95427	130.836	0.95771	130.836	0.96412	130.848	0.9745	130.816	0.96603	130.803	0.96909	130.789	0.96855	130.811	0.97213	130.779	0.97854	130.838	0.9706	130.791	0.98757	130.841	0.98264	130.802	0.99555	130.78	0.99248	130.847	0.97119	130.814	0.9898	130.829	0.98284	130.794	0.98291	130.78	0.98692	130.792	0.98239	130.845
			130.764	0.93366	130.793	0.94246	130.733	0.95449	130.826	0.95292	130.786	0.95632	130.786	0.96265	130.798	0.97325	130.766	0.96452	130.753	0.96797	130.739	0.96775	130.761	0.97089	130.729	0.97729	130.788	0.96849	130.741	0.98626	130.791	0.98111	130.752	0.99385	130.73	0.99059	130.797	0.96937	130.764	0.98821	130.779	0.98185	130.744	0.98158	130.73	0.98579	130.742	0.98104	130.795
			130.714	0.9321	130.743	0.94011	130.683	0.95362	130.775	0.95185	130.736	0.95533	130.736	0.96146	130.748	0.9723	130.716	0.96323	130.703	0.96718	130.689	0.96738	130.711	0.96992	130.679	0.97632	130.738	0.96687	130.691	0.98555	130.741	0.9801	130.702	0.99254	130.68	0.98899	130.747	0.96816	130.714	0.98714	130.729	0.98145	130.694	0.98067	130.68	0.98517	130.692	0.98042	130.745
			130.664	0.93091	130.693	0.93807	130.633	0.95306	130.726	0.95122	130.686	0.95485	130.686	0.96076	130.698	0.97188	130.666	0.96246	130.653	0.96684	130.639	0.96745	130.661	0.96942	130.629	0.97592	130.688	0.96579	130.641	0.98538	130.691	0.97957	130.652	0.99167	130.63	0.98773	130.697	0.9675	130.664	0.98653	130.679	0.98153	130.644	0.98046	130.63	0.98498	130.642	0.98037	130.695
			130.614	0.92977	130.643	0.93662	130.583	0.95272	130.675	0.95092	130.636	0.95475	130.636	0.96044	130.648	0.97181	130.616	0.96179	130.603	0.96696	130.589	0.96795	130.611	0.96929	130.579	0.97604	130.638	0.96518	130.591	0.98548	130.641	0.97936	130.602	0.9913	130.58	0.98731	130.647	0.9671	130.614	0.98639	130.629	0.98208	130.594	0.98076	130.58	0.98547	130.592	0.98089	130.645
			130.564	0.92879	130.593	0.93549	130.533	0.95266	130.625	0.9508	130.586	0.9552	130.586	0.9605	130.598	0.97213	130.566	0.96176	130.553	0.96761	130.539	0.96887	130.561	0.96982	130.529	0.97654	130.588	0.96506	130.541	0.98619	130.591	0.9799	130.552	0.99135	130.53	0.98738	130.597	0.96721	130.564	0.98667	130.579	0.98318	130.544	0.9814	130.53	0.98639	130.542	0.98168	130.595
			130.514	0.92813	130.543	0.93431	130.483	0.95285	130.576	0.95116	130.536	0.95586	130.536	0.96079	130.548	0.97279	130.516	0.96189	130.503	0.96866	130.489	0.9702	130.511	0.97076	130.479	0.97744	130.538	0.96534	130.491	0.98747	130.541	0.98079	130.502	0.99186	130.48	0.98784	130.547	0.96805	130.514	0.98747	130.529	0.98479	130.494	0.98236	130.48	0.98777	130.492	0.98305	130.545
			130.464	0.92771	130.493	0.93371	130.433	0.95337	130.525	0.95184	130.486	0.95712	130.486	0.96144	130.498	0.97369	130.466	0.9627	130.453	0.97002	130.439	0.97194	130.461	0.97221	130.429	0.97879	130.488	0.966	130.441	0.9891	130.491	0.98226	130.452	0.99258	130.43	0.98861	130.497	0.96928	130.464	0.98847	130.479	0.98686	130.444	0.98404	130.43	0.98972	130.442	0.98501	130.495
			130.414	0.9272	130.443	0.93325	130.383	0.95425	130.476	0.95289	130.436	0.95855	130.436	0.96241	130.448	0.97506	130.416	0.964	130.403	0.97168	130.389	0.97402	130.411	0.9738	130.379	0.98041	130.438	0.96712	130.391	0.99102	130.441	0.98405	130.402	0.99386	130.38	0.98997	130.447	0.9712	130.414	0.9901	130.429	0.98936	130.394	0.98583	130.38	0.99221	130.392	0.98732	130.445
			130.364	0.92703	130.393	0.93315	130.333	0.95515	130.425	0.95409	130.386	0.96045	130.386	0.96383	130.398	0.97676	130.366	0.96543	130.353	0.97378	130.339	0.97646	130.361	0.97602	130.329	0.98259	130.388	0.96863	130.341	0.99354	130.391	0.98639	130.352	0.99542	130.33	0.9916	130.397	0.97381	130.364	0.99205	130.379	0.9923	130.344	0.98827	130.33	0.995	130.342	0.9902	130.395
			130.314	0.92695	130.343	0.93332	130.283	0.9565	130.375	0.95581	130.336	0.96265	130.336	0.96567	130.348	0.97872	130.316	0.96724	130.303	0.97629	130.289	0.97921	130.311	0.97831	130.279	0.9851	130.338	0.9706	130.291	0.99632	130.341	0.98893	130.302	0.99755	130.28	0.99387	130.347	0.97655	130.314	0.99421	130.329	0.99561	130.294	0.991	130.28	0.99807	130.292	0.9934	130.345
			130.264	0.92694	130.293	0.93354	130.233	0.95798	130.326	0.95773	130.286	0.96534	130.286	0.96767	130.298	0.98095	130.266	0.96944	130.253	0.97913	130.239	0.98228	130.261	0.98141	130.229	0.98785	130.288	0.97304	130.241	0.99954	130.291	0.99189	130.252	0.99977	130.23	0.99641	130.297	0.97994	130.264	0.99672	130.279	0.99926	130.244	0.99414	130.23	1.00161	130.242	0.99697	130.295
			130.214	0.92714	130.243	0.93401	130.183	0.95962	130.275	0.9599	130.236	0.96828	130.236	0.97009	130.248	0.98358	130.216	0.97206	130.203	0.98224	130.189	0.98562	130.211	0.98451	130.179	0.99098	130.238	0.97577	130.191	1.00317	130.241	0.99524	130.202	1.0025	130.18	0.99948	130.247	0.98363	130.214	0.99953	130.229	1.00341	130.194	0.9975	130.18	1.00565	130.192	1.00103	130.245
			130.164	0.92735	130.193	0.93476	130.133	0.96153	130.226	0.96239	130.186	0.97144	130.186	0.97264	130.198	0.98629	130.166	0.97504	130.153	0.98564	130.139	0.98922	130.161	0.98796	130.129	0.99428	130.188	0.97861	130.141	1.00694	130.191	0.99876	130.152	1.00538	130.13	1.00288	130.197	0.98767	130.164	1.00257	130.179	1.00773	130.144	1.00131	130.13	1.00965	130.142	1.0052	130.195
			130.114	0.92768	130.143	0.93571	130.083	0.96368	130.175	0.96514	130.136	0.97491	130.136	0.97535	130.148	0.98926	130.116	0.97836	130.103	0.98934	130.089	0.993	130.111	0.99178	130.079	0.99787	130.138	0.98205	130.091	1.01093	130.141	1.00251	130.102	1.00853	130.08	1.00643	130.147	0.99203	130.114	1.00589	130.129	1.01232	130.094	1.00547	130.08	1.01392	130.092	1.00963	130.145
			130.064	0.92811	130.093	0.93664	130.033	0.96597	130.125	0.96813	130.086	0.97867	130.086	0.97842	130.098	0.99234	130.066	0.98185	130.053	0.99319	130.039	0.99699	130.061	0.99537	130.029	1.00156	130.088	0.98583	130.041	1.01489	130.091	1.00658	130.052	1.01163	130.03	1.01019	130.097	0.99705	130.064	1.00945	130.079	1.01701	130.044	1.00972	130.03	1.01839	130.042	1.01427	130.095
			130.014	0.92884	130.043	0.93778	129.983	0.96811	130.076	0.97116	130.036	0.98248	130.036	0.9817	130.048	0.99574	130.016	0.98544	130.003	0.99714	129.989	1.00116	130.011	0.99956	129.979	1.00558	130.038	0.98969	129.991	1.01924	130.041	1.01091	130.002	1.01518	129.98	1.01422	130.047	1.00201	130.014	1.01311	130.029	1.0221	129.994	1.01411	129.98	1.02319	129.992	1.01895	130.045
			129.964	0.92952	129.993	0.93925	129.933	0.9703	130.025	0.97461	129.986	0.98653	129.986	0.98511	129.998	0.99915	129.966	0.98915	129.953	1.00133	129.939	1.00542	129.961	1.00348	129.929	1.00962	129.988	0.99369	129.941	1.02356	129.991	1.01522	129.952	1.01886	129.93	1.01866	129.997	1.0072	129.964	1.0169	129.979	1.0273	129.944	1.0189	129.93	1.02803	129.942	1.02392	129.995
			129.914	0.93023	129.943	0.94093	129.883	0.97278	129.976	0.97816	129.936	0.99089	129.936	0.98874	129.948	1.00266	129.916	0.99306	129.903	1.00568	129.889	1.00982	129.911	1.0083	129.879	1.01375	129.938	0.99818	129.891	1.02811	129.941	1.01977	129.902	1.0227	129.88	1.02316	129.947	1.01264	129.914	1.02075	129.929	1.03273	129.894	1.02347	129.88	1.03308	129.892	1.02895	129.945
			129.864	0.93095	129.893	0.9426	129.833	0.97503	129.925	0.98194	129.886	0.9952	129.886	0.9924	129.898	1.00631	129.866	0.99678	129.853	1.01013	129.839	1.01429	129.861	1.0127	129.829	1.018	129.888	1.00275	129.841	1.03234	129.891	1.02425	129.852	1.02648	129.83	1.02772	129.897	1.01861	129.864	1.02471	129.879	1.03807	129.844	1.02802	129.83	1.03828	129.842	1.034	129.895
			129.814	0.93198	129.843	0.94442	129.783	0.97765	129.875	0.98575	129.836	0.99955	129.836	0.99617	129.848	1.01	129.816	1.00094	129.803	1.01449	129.789	1.01877	129.811	1.01727	129.779	1.0223	129.838	1.00744	129.791	1.03679	129.841	1.02883	129.802	1.0304	129.78	1.03249	129.847	1.0245	129.814	1.02875	129.829	1.0435	129.794	1.0328	129.78	1.04339	129.792	1.03927	129.845
			129.764	0.93294	129.793	0.94651	129.733	0.98018	129.826	0.98983	129.786	1.00416	129.786	1.00008	129.798	1.01372	129.766	1.00523	129.753	1.01906	129.739	1.02328	129.761	1.02218	129.729	1.02659	129.788	1.01219	129.741	1.04131	129.791	1.03344	129.752	1.03424	129.73	1.03697	129.797	1.03064	129.764	1.03271	129.779	1.04881	129.744	1.03772	129.73	1.04834	129.742	1.04441	129.795
			129.714	0.9339	129.743	0.94872	129.683	0.98299	129.775	0.99395	129.736	1.00886	129.736	1.00395	129.748	1.01751	129.716	1.00971	129.703	1.02355	129.689	1.02779	129.711	1.02712	129.679	1.0308	129.738	1.01713	129.691	1.04555	129.741	1.03793	129.702	1.03805	129.68	1.04171	129.747	1.03651	129.714	1.03664	129.729	1.05405	129.694	1.04255	129.68	1.05327	129.692	1.04966	129.745
			129.664	0.93505	129.693	0.95064	129.633	0.98586	129.726	0.99804	129.686	1.01366	129.686	1.00811	129.698	1.02141	129.666	1.01412	129.653	1.02801	129.639	1.03222	129.661	1.03232	129.629	1.03507	129.688	1.02213	129.641	1.04964	129.691	1.0423	129.652	1.04192	129.63	1.04608	129.697	1.04263	129.664	1.04043	129.679	1.05914	129.644	1.04728	129.63	1.05809	129.642	1.05469	129.695
			129.614	0.93627	129.643	0.95308	129.583	0.98872	129.675	1.00241	129.636	1.01843	129.636	1.01208	129.648	1.02502	129.616	1.01839	129.603	1.03248	129.589	1.03656	129.611	1.03667	129.579	1.03915	129.638	1.02706	129.591	1.054	129.641	1.04668	129.602	1.04563	129.58	1.05038	129.647	1.04874	129.614	1.04421	129.629	1.06423	129.594	1.05201	129.58	1.06279	129.592	1.05949	129.645
			129.564	0.93737	129.593	0.9553	129.533	0.99132	129.625	1.00677	129.586	1.02305	129.586	1.01609	129.598	1.02871	129.566	1.02227	129.553	1.03677	129.539	1.04078	129.561	1.04143	129.529	1.0431	129.588	1.03214	129.541	1.05795	129.591	1.05075	129.552	1.04924	129.53	1.05469	129.597	1.05469	129.564	1.04774	129.579	1.06902	129.544	1.05633	129.53	1.0672	129.542	1.06411	129.595
			129.514	0.93843	129.543	0.9578	129.483	0.99407	129.576	1.01115	129.536	1.02774	129.536	1.01999	129.548	1.03239	129.516	1.02645	129.503	1.04103	129.489	1.0449	129.511	1.04601	129.479	1.04693	129.538	1.03715	129.491	1.06181	129.541	1.05477	129.502	1.05272	129.48	1.05889	129.547	1.0601	129.514	1.05116	129.529	1.07356	129.494	1.06053	129.48	1.07146	129.492	1.06867	129.545
			129.464	0.9399	129.493	0.96042	129.433	0.99687	129.525	1.01543	129.486	1.03216	129.486	1.02386	129.498	1.036	129.466	1.0306	129.453	1.04534	129.439	1.04884	129.461	1.05074	129.429	1.05056	129.488	1.04197	129.441	1.06543	129.491	1.05833	129.452	1.0558	129.43	1.06293	129.497	1.06573	129.464	1.05421	129.479	1.07789	129.444	1.06457	129.43	1.07549	129.442	1.07295	129.495
			129.414	0.94133	129.443	0.96315	129.383	0.99953	129.476	1.01989	129.436	1.03675	129.436	1.0278	129.448	1.03961	129.416	1.03471	129.403	1.04933	129.389	1.05261	129.411	1.05525	129.379	1.05386	129.438	1.04687	129.391	1.06883	129.441	1.06164	129.402	1.05884	129.38	1.06671	129.447	1.07133	129.414	1.05708	129.429	1.08204	129.394	1.06837	129.38	1.07907	129.392	1.07665	129.445
			129.364	0.94294	129.393	0.96573	129.333	1.00209	129.425	1.02423	129.386	1.04126	129.386	1.0316	129.398	1.04308	129.366	1.03873	129.353	1.05318	129.339	1.05615	129.361	1.05906	129.329	1.05707	129.388	1.05183	129.341	1.07156	129.391	1.06474	129.352	1.06171	129.33	1.0699	129.397	1.07641	129.364	1.05961	129.379	1.08577	129.344	1.07187	129.33	1.08236	129.342	1.08006	129.395
			129.314	0.94444	129.343	0.96875	129.283	1.0047	129.375	1.02841	129.336	1.04559	129.336	1.03542	129.348	1.04624	129.316	1.04264	129.303	1.05683	129.289	1.05944	129.311	1.06283	129.279	1.06002	129.338	1.05642	129.291	1.07408	129.341	1.06725	129.302	1.06428	129.28	1.07304	129.347	1.08092	129.314	1.06189	129.329	1.08906	129.294	1.07492	129.28	1.0851	129.292	1.08312	129.345
			129.264	0.94621	129.293	0.97211	129.233	1.00738	129.326	1.03256	129.286	1.04988	129.286	1.03909	129.298	1.04936	129.266	1.046	129.253	1.06022	129.239	1.06248	129.261	1.06652	129.229	1.06273	129.288	1.06073	129.241	1.07623	129.291	1.06947	129.252	1.06633	129.23	1.07559	129.297	1.08545	129.264	1.06368	129.279	1.09189	129.244	1.0777	129.23	1.08744	129.242	1.08565	129.295
			129.214	0.94802	129.243	0.9755	129.183	1.00969	129.275	1.03675	129.236	1.05378	129.236	1.04269	129.248	1.05229	129.216	1.04959	129.203	1.0631	129.189	1.06524	129.211	1.06965	129.179	1.06505	129.238	1.06489	129.191	1.07824	129.241	1.07146	129.202	1.06828	129.18	1.07794	129.247	1.08948	129.214	1.06511	129.229	1.09436	129.194	1.07996	129.18	1.08942	129.192	1.08754	129.245
			129.164	0.95009	129.193	0.97904	129.133	1.01203	129.226	1.04088	129.186	1.05784	129.186	1.04617	129.198	1.05519	129.166	1.05277	129.153	1.06566	129.139	1.06775	129.161	1.07294	129.129	1.06709	129.188	1.06889	129.141	1.07941	129.191	1.0729	129.152	1.06976	129.13	1.07976	129.197	1.09307	129.164	1.06613	129.179	1.09644	129.144	1.08184	129.13	1.09099	129.142	1.08911	129.195
			129.114	0.9521	129.143	0.98289	129.083	1.01428	129.175	1.04482	129.136	1.0614	129.136	1.0495	129.148	1.05781	129.116	1.05574	129.103	1.06804	129.089	1.06995	129.111	1.0757	129.079	1.06873	129.138	1.07246	129.091	1.08052	129.141	1.07375	129.102	1.07074	129.08	1.08132	129.147	1.09596	129.114	1.0668	129.129	1.09784	129.094	1.0831	129.08	1.09196	129.092	1.09003	129.145
			129.064	0.95409	129.093	0.98694	129.033	1.01647	129.125	1.04871	129.086	1.06498	129.086	1.05262	129.098	1.06034	129.066	1.0584	129.053	1.07009	129.039	1.07184	129.061	1.07789	129.029	1.07014	129.088	1.07568	129.041	1.08134	129.091	1.07422	129.052	1.07153	129.03	1.08224	129.097	1.09851	129.064	1.06702	129.079	1.09875	129.044	1.0839	129.03	1.09223	129.042	1.09039	129.095
			129.014	0.95648	129.043	0.99104	128.983	1.0186	129.076	1.05246	129.036	1.06812	129.036	1.05545	129.048	1.06282	129.016	1.06049	129.003	1.07192	128.989	1.07344	129.011	1.07937	128.979	1.07119	129.038	1.07856	128.991	1.08134	129.041	1.07437	129.002	1.07195	128.98	1.08278	129.047	1.1005	129.014	1.06693	129.029	1.09907	128.994	1.08434	128.98	1.09223	128.992	1.09023	129.045
			128.964	0.95905	128.993	0.9954	128.933	1.02048	129.025	1.05595	128.986	1.07092	128.986	1.05797	128.998	1.06513	128.966	1.06284	128.953	1.07325	128.939	1.07474	128.961	1.08066	128.929	1.07192	128.988	1.08121	128.941	1.08127	128.991	1.07369	128.952	1.07206	128.93	1.08278	128.997	1.10169	128.964	1.0662	128.979	1.099	128.944	1.08437	128.93	1.09185	128.942	1.08974	128.995
			128.914	0.96197	128.943	1.00009	128.883	1.02229	128.976	1.0594	128.936	1.07376	128.936	1.06048	128.948	1.06714	128.916	1.06479	128.903	1.07428	128.889	1.07573	128.911	1.08173	128.879	1.07231	128.938	1.08342	128.891	1.08034	128.941	1.07254	128.902	1.07161	128.88	1.08233	128.947	1.10214	128.914	1.0652	128.929	1.09846	128.894	1.08384	128.88	1.09079	128.892	1.08852	128.945
			128.864	0.96485	128.893	1.00511	128.833	1.02448	128.925	1.06281	128.886	1.07644	128.886	1.06299	128.898	1.06902	128.866	1.06635	128.853	1.07501	128.839	1.07648	128.861	1.08243	128.829	1.0724	128.888	1.08544	128.841	1.07933	128.891	1.07089	128.852	1.07109	128.83	1.08137	128.897	1.10208	128.864	1.06365	128.879	1.09737	128.844	1.0829	128.83	1.08911	128.842	1.0869	128.895
			128.814	0.96808	128.843	1.00991	128.783	1.02677	128.875	1.06596	128.836	1.07876	128.836	1.06518	128.848	1.07084	128.816	1.06763	128.803	1.07544	128.789	1.07696	128.811	1.08274	128.779	1.0722	128.838	1.08681	128.791	1.07807	128.841	1.06897	128.802	1.07013	128.78	1.07967	128.847	1.10121	128.814	1.06195	128.829	1.09574	128.794	1.08146	128.78	1.08728	128.792	1.0848	128.845
			128.764	0.97156	128.793	1.01485	128.733	1.02906	128.826	1.06881	128.786	1.08087	128.786	1.06725	128.798	1.07268	128.766	1.06843	128.753	1.07553	128.739	1.07722	128.761	1.08247	128.729	1.07164	128.788	1.08791	128.741	1.07618	128.791	1.06633	128.752	1.06886	128.73	1.07778	128.797	1.09973	128.764	1.05989	128.779	1.09384	128.744	1.0797	128.73	1.08484	128.742	1.08213	128.795
			128.714	0.97527	128.743	1.02035	128.683	1.03158	128.775	1.07152	128.736	1.08299	128.736	1.06914	128.748	1.07442	128.716	1.06878	128.703	1.07523	128.689	1.07726	128.711	1.08196	128.679	1.07103	128.738	1.08849	128.691	1.07417	128.741	1.06345	128.702	1.06725	128.68	1.07534	128.747	1.09739	128.714	1.05742	128.729	1.09138	128.694	1.07732	128.68	1.08206	128.692	1.07908	128.745
			128.664	0.97927	128.693	1.02602	128.633	1.03383	128.726	1.07408	128.686	1.08474	128.686	1.07084	128.698	1.07584	128.666	1.06932	128.653	1.07489	128.639	1.0771	128.661	1.08065	128.629	1.07019	128.688	1.08864	128.641	1.07185	128.691	1.06031	128.652	1.06555	128.63	1.07259	128.697	1.0947	128.664	1.05471	128.679	1.08867	128.644	1.07474	128.63	1.07867	128.642	1.07559	128.695
			128.614	0.98383	128.643	1.03198	128.583	1.03633	128.675	1.07677	128.636	1.08668	128.636	1.07237	128.648	1.07741	128.616	1.06986	128.603	1.07444	128.589	1.07678	128.611	1.07949	128.579	1.06915	128.638	1.0885	128.591	1.06954	128.641	1.05689	128.602	1.06341	128.58	1.06957	128.647	1.09155	128.614	1.05182	128.629	1.08552	128.594	1.07187	128.58	1.07531	128.592	1.07188	128.645
			128.564	0.98866	128.593	1.03832	128.533	1.03905	128.625	1.07922	128.586	1.08843	128.586	1.07364	128.598	1.07875	128.566	1.06973	128.553	1.0739	128.539	1.07634	128.561	1.07817	128.529	1.06796	128.588	1.08809	128.541	1.06702	128.591	1.05304	128.552	1.06125	128.53	1.0661	128.597	1.08783	128.564	1.04869	128.579	1.082	128.544	1.06852	128.53	1.07166	128.542	1.06804	128.595
			128.514	0.99402	128.543	1.04465	128.483	1.04172	128.576	1.0814	128.536	1.08999	128.536	1.07524	128.548	1.08011	128.516	1.06983	128.503	1.07323	128.489	1.07579	128.511	1.07632	128.479	1.06661	128.538	1.08723	128.491	1.06451	128.541	1.04922	128.502	1.0592	128.48	1.06241	128.547	1.08345	128.514	1.04541	128.529	1.0783	128.494	1.06518	128.48	1.06798	128.492	1.06393	128.545
			128.464	0.9995	128.493	1.05147	128.433	1.04492	128.525	1.0836	128.486	1.09152	128.486	1.07648	128.498	1.0815	128.466	1.06955	128.453	1.0724	128.439	1.0752	128.461	1.0745	128.429	1.06533	128.488	1.08612	128.441	1.06172	128.491	1.04543	128.452	1.05671	128.43	1.05864	128.497	1.07894	128.464	1.04211	128.479	1.07446	128.444	1.06183	128.43	1.06386	128.442	1.05963	128.495
			128.414	1.00525	128.443	1.05797	128.383	1.0479	128.476	1.08592	128.436	1.09278	128.436	1.0776	128.448	1.0829	128.416	1.06893	128.403	1.07182	128.389	1.07455	128.411	1.0723	128.379	1.06386	128.438	1.08467	128.391	1.05871	128.441	1.04167	128.402	1.0542	128.38	1.05451	128.447	1.07427	128.414	1.03865	128.429	1.07036	128.394	1.05796	128.38	1.05971	128.392	1.05532	128.445
			128.364	1.01145	128.393	1.0654	128.333	1.05129	128.425	1.08773	128.386	1.09414	128.386	1.0786	128.398	1.08453	128.366	1.06838	128.353	1.07109	128.339	1.07386	128.361	1.07011	128.329	1.06244	128.388	1.08315	128.341	1.05553	128.391	1.03775	128.352	1.05153	128.33	1.05041	128.397	1.06907	128.364	1.03524	128.379	1.06622	128.344	1.05412	128.33	1.05549	128.342	1.05101	128.395
			128.314	1.01819	128.343	1.07312	128.283	1.05523	128.375	1.08946	128.336	1.09568	128.336	1.07976	128.348	1.08592	128.316	1.06795	128.303	1.07055	128.289	1.07318	128.311	1.06789	128.279	1.06087	128.338	1.08118	128.291	1.05265	128.341	1.03397	128.302	1.0489	128.28	1.04609	128.347	1.06358	128.314	1.03152	128.329	1.06187	128.294	1.0501	128.28	1.05131	128.292	1.04669	128.345
			128.264	1.02519	128.293	1.08098	128.233	1.0593	128.326	1.09144	128.286	1.09703	128.286	1.08076	128.298	1.08727	128.266	1.06725	128.253	1.06997	128.239	1.07253	128.261	1.06577	128.229	1.05936	128.288	1.07912	128.241	1.05012	128.291	1.03047	128.252	1.0462	128.23	1.04196	128.297	1.05836	128.264	1.02802	128.279	1.05772	128.244	1.04627	128.23	1.04716	128.242	1.0425	128.295
			128.214	1.03224	128.243	1.08905	128.183	1.06334	128.275	1.09335	128.236	1.09855	128.236	1.08164	128.248	1.0888	128.216	1.06617	128.203	1.0695	128.189	1.07193	128.211	1.0636	128.179	1.05798	128.238	1.07694	128.191	1.04736	128.241	1.02709	128.202	1.04378	128.18	1.03781	128.247	1.05293	128.214	1.02464	128.229	1.05335	128.194	1.04243	128.18	1.04296	128.192	1.03838	128.245
			128.164	1.03971	128.193	1.09696	128.133	1.06754	128.226	1.09484	128.186	1.09986	128.186	1.08261	128.198	1.09029	128.166	1.06562	128.153	1.06922	128.139	1.07136	128.161	1.06101	128.129	1.05676	128.188	1.07454	128.141	1.04448	128.191	1.02386	128.152	1.04122	128.13	1.03395	128.197	1.04763	128.164	1.02131	128.179	1.04925	128.144	1.0385	128.13	1.03899	128.142	1.03449	128.195
			128.114	1.04757	128.143	1.10535	128.083	1.07217	128.175	1.09641	128.136	1.10123	128.136	1.08352	128.148	1.09166	128.116	1.06542	128.103	1.06901	128.089	1.07084	128.111	1.0588	128.079	1.05554	128.138	1.07211	128.091	1.04201	128.141	1.02085	128.102	1.03874	128.08	1.03002	128.147	1.04219	128.114	1.01814	128.129	1.04507	128.094	1.03486	128.08	1.03508	128.092	1.03071	128.145
			128.064	1.05581	128.093	1.11392	128.033	1.0772	128.125	1.09803	128.086	1.10269	128.086	1.08444	128.098	1.09308	128.066	1.06523	128.053	1.06886	128.039	1.07038	128.061	1.05669	128.029	1.05436	128.088	1.06958	128.041	1.03962	128.091	1.01813	128.052	1.03612	128.03	1.02625	128.097	1.03741	128.064	1.01506	128.079	1.0411	128.044	1.03122	128.03	1.03124	128.042	1.02723	128.095
			128.014	1.06423	128.043	1.12218	127.983	1.08214	128.076	1.09946	128.036	1.10404	128.036	1.08537	128.048	1.09451	128.016	1.06452	128.003	1.06889	127.989	1.06996	128.011	1.05448	127.979	1.05324	128.038	1.06696	127.991	1.03716	128.041	1.01571	128.002	1.03386	127.98	1.02286	128.047	1.03225	128.014	1.01226	128.029	1.03717	127.994	1.02765	127.98	1.02752	127.992	1.02376	128.045
			127.964	1.07286	127.993	1.13037	127.933	1.08728	128.025	1.10068	127.986	1.10526	127.986	1.08616	127.998	1.09602	127.966	1.06468	127.953	1.06894	127.939	1.06958	127.961	1.05262	127.929	1.05218	127.988	1.06444	127.941	1.03492	127.991	1.01364	127.952	1.03158	127.93	1.01953	127.997	1.02798	127.964	1.00949	127.979	1.03346	127.944	1.02432	127.93	1.02407	127.942	1.02049	127.995
			127.914	1.08154	127.943	1.13873	127.883	1.09256	127.975	1.10195	127.936	1.10635	127.936	1.08671	127.948	1.09722	127.916	1.0649	127.903	1.06906	127.889	1.06923	127.911	1.05077	127.879	1.05126	127.938	1.06209	127.891	1.03271	127.941	1.01167	127.902	1.02956	127.88	1.01663	127.947	1.0236	127.914	1.00696	127.929	1.0299	127.894	1.02115	127.88	1.02077	127.892	1.01745	127.945
			127.864	1.09042	127.893	1.14722	127.833	1.0981	127.925	1.10295	127.886	1.10732	127.886	1.08753	127.898	1.09847	127.866	1.06479	127.853	1.06933	127.839	1.06887	127.861	1.04883	127.829	1.05035	127.888	1.05963	127.841	1.03062	127.891	1.00987	127.852	1.02745	127.83	1.01403	127.897	1.0198	127.864	1.00455	127.879	1.02641	127.844	1.01826	127.83	1.01747	127.842	1.01452	127.895
			127.814	1.09923	127.843	1.15548	127.783	1.10347	127.876	1.10385	127.836	1.10833	127.836	1.088	127.848	1.0994	127.816	1.06471	127.803	1.06956	127.789	1.06854	127.811	1.04706	127.779	1.04939	127.838	1.05707	127.791	1.02874	127.841	1.00838	127.802	1.02562	127.78	1.01123	127.847	1.01624	127.814	1.00221	127.829	1.02284	127.794	1.01565	127.78	1.01425	127.792	1.01198	127.845
			127.764	1.1079	127.793	1.16324	127.733	1.10881	127.826	1.10467	127.786	1.10917	127.786	1.08844	127.798	1.10014	127.766	1.06548	127.753	1.06975	127.739	1.06815	127.761	1.04521	127.729	1.04841	127.788	1.05451	127.741	1.02684	127.791	1.00688	127.752	1.02368	127.73	1.00889	127.797	1.01283	127.764	1.00017	127.779	1.0197	127.744	1.01305	127.73	1.01135	127.742	1.00947	127.795
			127.714	1.11685	127.743	1.17068	127.683	1.11395	127.775	1.10532	127.736	1.10964	127.736	1.08867	127.748	1.10059	127.716	1.06602	127.703	1.06982	127.689	1.06768	127.711	1.04371	127.679	1.0474	127.738	1.05191	127.691	1.025	127.741	1.00563	127.702	1.02186	127.68	1.00646	127.747	1.00947	127.714	0.99817	127.729	1.01657	127.694	1.01049	127.68	1.00851	127.692	1.0071	127.745
			127.664	1.12519	127.693	1.17753	127.633	1.11917	127.725	1.1056	127.686	1.10981	127.686	1.0886	127.698	1.10055	127.666	1.06654	127.653	1.06941	127.639	1.06716	127.661	1.04176	127.629	1.04626	127.688	1.04931	127.641	1.02306	127.691	1.00445	127.652	1.01976	127.63	1.00427	127.697	1.00666	127.664	0.99608	127.679	1.01364	127.644	1.00804	127.63	1.00565	127.642	1.00494	127.695
			127.614	1.1332	127.643	1.18389	127.583	1.12379	127.675	1.10556	127.636	1.10972	127.636	1.0884	127.648	1.10013	127.616	1.06724	127.603	1.06904	127.589	1.06651	127.611	1.0397	127.579	1.04509	127.638	1.04663	127.591	1.02117	127.641	1.00338	127.602	1.01776	127.58	1.00179	127.647	1.00398	127.614	0.99427	127.629	1.01083	127.594	1.00594	127.58	1.00299	127.592	1.00305	127.645
			127.564	1.14139	127.593	1.18979	127.533	1.1286	127.626	1.10536	127.586	1.10922	127.586	1.08829	127.598	1.09927	127.566	1.06771	127.553	1.06825	127.539	1.06571	127.561	1.03748	127.529	1.04382	127.588	1.0438	127.541	1.01901	127.591	1.00232	127.552	1.01569	127.53	0.99975	127.597	1.00166	127.564	0.99254	127.579	1.00808	127.544	1.00365	127.53	1.00035	127.542	1.00118	127.595
			127.514	1.1491	127.543	1.19478	127.483	1.13287	127.576	1.10485	127.536	1.10863	127.536	1.08779	127.548	1.09797	127.516	1.06817	127.503	1.06732	127.489	1.06475	127.511	1.03578	127.479	1.04234	127.538	1.04099	127.491	1.01672	127.541	1.00129	127.502	1.01355	127.48	0.99764	127.547	0.9991	127.514	0.99073	127.529	1.00546	127.494	1.0016	127.48	0.99784	127.492	0.99919	127.545
			127.464	1.15642	127.493	1.19897	127.433	1.13701	127.525	1.10415	127.486	1.10752	127.486	1.08708	127.498	1.09629	127.466	1.06829	127.453	1.06605	127.439	1.06362	127.461	1.03408	127.429	1.04069	127.488	1.03796	127.441	1.01428	127.491	1.00024	127.452	1.01116	127.43	0.99572	127.497	0.99718	127.464	0.98885	127.479	1.00294	127.444	0.99941	127.43	0.9955	127.442	0.99724	127.495
			127.414	1.16273	127.443	1.20262	127.383	1.14031	127.475	1.10314	127.436	1.10607	127.436	1.08619	127.448	1.09396	127.416	1.06797	127.403	1.06448	127.389	1.06226	127.411	1.03204	127.379	1.03882	127.438	1.03492	127.391	1.01186	127.441	0.99915	127.402	1.00883	127.38	0.99377	127.447	0.99517	127.414	0.98714	127.429	1.00021	127.394	0.99724	127.38	0.99276	127.392	0.99543	127.445
			127.364	1.16878	127.393	1.20506	127.333	1.14292	127.425	1.10183	127.386	1.1041	127.386	1.08485	127.398	1.09105	127.366	1.06766	127.353	1.06245	127.339	1.06067	127.361	1.02936	127.329	1.03683	127.388	1.03154	127.341	1.00934	127.391	0.99794	127.352	1.00616	127.33	0.99164	127.397	0.99325	127.364	0.98542	127.379	0.99758	127.344	0.99528	127.33	0.99029	127.342	0.99347	127.395
			127.314	1.17416	127.343	1.20673	127.283	1.14498	127.376	1.10008	127.336	1.10174	127.336	1.08352	127.348	1.08767	127.316	1.06714	127.303	1.06011	127.289	1.0588	127.311	1.02669	127.279	1.03446	127.338	1.02814	127.291	1.00635	127.341	0.99667	127.302	1.00343	127.28	0.9897	127.347	0.99113	127.314	0.98363	127.329	0.99501	127.294	0.99322	127.28	0.9876	127.292	0.99158	127.345
			127.264	1.17885	127.293	1.2074	127.233	1.14618	127.326	1.098	127.286	1.09897	127.286	1.08155	127.298	1.08382	127.266	1.06597	127.253	1.05741	127.239	1.05669	127.261	1.02408	127.229	1.03196	127.288	1.02445	127.241	1.00306	127.291	0.9951	127.252	1.00071	127.23	0.98751	127.297	0.98935	127.264	0.98187	127.279	0.99239	127.244	0.99113	127.23	0.98499	127.242	0.98956	127.295
			127.214	1.18275	127.243	1.20695	127.183	1.14661	127.275	1.09574	127.236	1.09558	127.236	1.07931	127.248	1.07936	127.216	1.06462	127.203	1.05418	127.189	1.0543	127.211	1.02116	127.179	1.0291	127.238	1.02066	127.191	0.99967	127.241	0.99359	127.202	0.99757	127.18	0.98532	127.247	0.98731	127.214	0.98008	127.229	0.98956	127.194	0.98882	127.18	0.98251	127.192	0.98755	127.245
			127.164	1.18595	127.193	1.20533	127.133	1.14621	127.225	1.09297	127.186	1.09173	127.186	1.07675	127.198	1.07434	127.166	1.0626	127.153	1.0505	127.139	1.05162	127.161	1.01771	127.129	1.02591	127.188	1.0167	127.141	0.99614	127.191	0.99172	127.152	0.99431	127.13	0.98306	127.197	0.98566	127.164	0.97803	127.179	0.9869	127.144	0.98672	127.13	0.97982	127.142	0.98547	127.195
			127.114	1.188	127.143	1.20275	127.083	1.14495	127.175	1.08975	127.136	1.08756	127.136	1.07365	127.148	1.06875	127.116	1.06057	127.103	1.04647	127.089	1.04864	127.111	1.0141	127.079	1.02266	127.138	1.0126	127.091	0.99236	127.141	0.9898	127.102	0.99079	127.08	0.98052	127.147	0.98364	127.114	0.97608	127.129	0.98418	127.094	0.98434	127.08	0.97706	127.092	0.98329	127.145
			127.064	1.18923	127.093	1.19905	127.033	1.14261	127.126	1.08621	127.086	1.0828	127.086	1.07036	127.098	1.06292	127.066	1.05812	127.053	1.04223	127.039	1.0454	127.061	1.01075	127.029	1.01918	127.088	1.00834	127.041	0.98823	127.091	0.9878	127.052	0.98728	127.03	0.97787	127.097	0.9816	127.064	0.97404	127.079	0.98131	127.044	0.98187	127.03	0.97439	127.042	0.98104	127.095
			127.014	1.18945	127.043	1.19465	126.983	1.13924	127.076	1.08232	127.036	1.07763	127.036	1.06677	127.048	1.05652	127.016	1.0551	127.003	1.03752	126.989	1.04192	127.011	1.00733	126.979	1.01541	127.038	1.00372	126.991	0.98404	127.041	0.98561	127.002	0.9835	126.98	0.97508	127.047	0.97946	127.014	0.97187	127.029	0.97841	126.994	0.97945	126.98	0.97145	126.992	0.97862	127.045
			126.964	1.18863	126.993	1.18877	126.933	1.13467	127.025	1.07805	126.986	1.07225	126.986	1.06315	126.998	1.04964	126.966	1.05133	126.953	1.03264	126.939	1.03816	126.961	1.00341	126.929	1.01139	126.988	0.99903	126.941	0.97945	126.991	0.9831	126.952	0.97948	126.93	0.97234	126.997	0.97722	126.964	0.9696	126.979	0.97534	126.944	0.97676	126.93	0.96859	126.942	0.9762	126.995
			126.914	1.18658	126.943	1.18171	126.883	1.12868	126.975	1.0734	126.936	1.06637	126.936	1.05906	126.948	1.04256	126.916	1.04688	126.903	1.02741	126.889	1.03416	126.911	0.9994	126.879	1.00725	126.938	0.9944	126.891	0.97478	126.941	0.9805	126.902	0.97554	126.88	0.96952	126.947	0.97481	126.914	0.96743	126.929	0.9723	126.894	0.9741	126.88	0.9655	126.892	0.97359	126.945
			126.864	1.1838	126.893	1.17385	126.833	1.12228	126.925	1.06845	126.886	1.0603	126.886	1.05447	126.898	1.03499	126.866	1.04248	126.853	1.02191	126.839	1.02993	126.861	0.99526	126.829	1.00292	126.888	0.9896	126.841	0.97014	126.891	0.97769	126.852	0.97144	126.83	0.96656	126.897	0.97253	126.864	0.96517	126.879	0.9693	126.844	0.9715	126.83	0.96257	126.842	0.97078	126.895
			126.814	1.17977	126.843	1.16481	126.783	1.11529	126.876	1.06341	126.836	1.05393	126.836	1.04974	126.848	1.02727	126.816	1.03741	126.803	1.0162	126.789	1.02552	126.811	0.99093	126.779	0.9984	126.838	0.98466	126.791	0.96507	126.841	0.97487	126.802	0.96735	126.78	0.96353	126.847	0.97003	126.814	0.96281	126.829	0.9662	126.794	0.96864	126.78	0.95957	126.792	0.96793	126.845
			126.764	1.1749	126.793	1.15512	126.733	1.10722	126.826	1.05804	126.786	1.04722	126.786	1.04491	126.798	1.01937	126.766	1.03208	126.753	1.01026	126.739	1.02092	126.761	0.98662	126.729	0.99358	126.788	0.97956	126.741	0.96019	126.791	0.97183	126.752	0.96317	126.73	0.96056	126.797	0.96727	126.764	0.96039	126.779	0.96296	126.744	0.96572	126.73	0.95647	126.742	0.96492	126.795
			126.714	1.16904	126.743	1.14471	126.683	1.09811	126.775	1.0523	126.736	1.0403	126.736	1.03976	126.748	1.01152	126.716	1.02618	126.703	1.00402	126.689	1.01616	126.711	0.9822	126.679	0.98888	126.738	0.97461	126.691	0.95542	126.741	0.96885	126.702	0.95874	126.68	0.9573	126.747	0.96428	126.714	0.95792	126.729	0.95977	126.694	0.96293	126.68	0.95319	126.692	0.96188	126.745
			126.664	1.16205	126.693	1.13318	126.633	1.08861	126.725	1.04644	126.686	1.03328	126.686	1.03447	126.698	1.00364	126.666	1.01997	126.653	0.99792	126.639	1.0113	126.661	0.97795	126.629	0.98404	126.688	0.96971	126.641	0.9505	126.691	0.96577	126.652	0.95447	126.63	0.954	126.697	0.9615	126.664	0.95545	126.679	0.95649	126.644	0.95999	126.63	0.95008	126.642	0.95882	126.695
			126.614	1.15417	126.643	1.12128	126.583	1.07883	126.675	1.04049	126.636	1.02611	126.636	1.02907	126.648	0.9958	126.616	1.01314	126.603	0.99165	126.589	1.0063	126.611	0.97353	126.579	0.97923	126.638	0.96484	126.591	0.94561	126.641	0.96255	126.602	0.95026	126.58	0.95095	126.647	0.95859	126.614	0.95293	126.629	0.95329	126.594	0.95692	126.58	0.94698	126.592	0.95573	126.645
			126.564	1.14538	126.593	1.10871	126.533	1.06813	126.626	1.0344	126.586	1.01886	126.586	1.02348	126.598	0.9879	126.566	1.00653	126.553	0.98542	126.539	1.00127	126.561	0.96894	126.529	0.97438	126.588	0.96004	126.541	0.9407	126.591	0.95926	126.552	0.9461	126.53	0.94783	126.597	0.9553	126.564	0.95038	126.579	0.95006	126.544	0.95392	126.53	0.9437	126.542	0.9524	126.595
			126.514	1.13616	126.543	1.09606	126.483	1.05731	126.576	1.02815	126.536	1.01134	126.536	1.01766	126.548	0.98022	126.516	0.99985	126.503	0.97923	126.489	0.99618	126.511	0.96453	126.479	0.96955	126.538	0.95519	126.491	0.93612	126.541	0.95604	126.502	0.94216	126.48	0.94474	126.547	0.95216	126.514	0.94791	126.529	0.9468	126.494	0.95084	126.48	0.94046	126.492	0.94915	126.545
			126.464	1.12612	126.493	1.0829	126.433	1.04645	126.525	1.02183	126.486	1.00393	126.486	1.01187	126.498	0.97268	126.466	0.99324	126.453	0.97309	126.439	0.99112	126.461	0.96006	126.429	0.96465	126.488	0.95052	126.441	0.93154	126.491	0.95281	126.452	0.938	126.43	0.94163	126.497	0.94892	126.464	0.94537	126.479	0.94359	126.444	0.94776	126.43	0.93725	126.442	0.94603	126.495
			126.414	1.11556	126.443	1.07	126.383	1.03573	126.475	1.01534	126.436	0.99678	126.436	1.00602	126.448	0.96563	126.416	0.98636	126.403	0.96709	126.389	0.98604	126.411	0.95555	126.379	0.95996	126.438	0.94606	126.391	0.92711	126.441	0.94952	126.402	0.93432	126.38	0.93863	126.447	0.94546	126.414	0.94295	126.429	0.94042	126.394	0.94458	126.38	0.93419	126.392	0.9429	126.445
			126.364	1.10455	126.393	1.05685	126.333	1.02463	126.425	1.009	126.386	0.98947	126.386	1.00013	126.398	0.95886	126.366	0.97928	126.353	0.96139	126.339	0.98101	126.361	0.95086	126.329	0.95535	126.388	0.9415	126.341	0.9229	126.391	0.94632	126.352	0.93072	126.33	0.93554	126.397	0.94218	126.364	0.9405	126.379	0.93722	126.344	0.94135	126.33	0.93113	126.342	0.93971	126.395
			126.314	1.09317	126.343	1.0434	126.283	1.01364	126.376	1.00262	126.336	0.98228	126.336	0.99431	126.348	0.95233	126.316	0.97202	126.303	0.95583	126.289	0.97606	126.311	0.94613	126.279	0.95087	126.338	0.93733	126.291	0.91899	126.341	0.9432	126.302	0.92738	126.28	0.93265	126.347	0.93886	126.314	0.93815	126.329	0.93414	126.294	0.93823	126.28	0.9281	126.292	0.93654	126.345
			126.264	1.08127	126.293	1.03037	126.233	1.00298	126.326	0.99623	126.286	0.97525	126.286	0.98867	126.298	0.9461	126.266	0.96525	126.253	0.95046	126.239	0.9712	126.261	0.94187	126.229	0.9465	126.288	0.93321	126.241	0.9152	126.291	0.94	126.252	0.92406	126.23	0.92972	126.297	0.93554	126.264	0.93575	126.279	0.93106	126.244	0.93499	126.23	0.92511	126.242	0.9333	126.295
			126.214	1.06938	126.243	1.01776	126.183	0.99289	126.275	0.99002	126.236	0.96841	126.236	0.98291	126.248	0.94037	126.216	0.95845	126.203	0.94536	126.189	0.96647	126.211	0.93776	126.179	0.94233	126.238	0.92934	126.191	0.91148	126.241	0.93697	126.202	0.92093	126.18	0.92671	126.247	0.93213	126.214	0.93353	126.229	0.92812	126.194	0.93191	126.18	0.92217	126.192	0.93017	126.245
			126.164	1.05756	126.193	1.00564	126.133	0.98294	126.225	0.98383	126.186	0.96165	126.186	0.97731	126.198	0.93499	126.166	0.95191	126.153	0.94047	126.139	0.96188	126.161	0.93369	126.129	0.93835	126.188	0.92564	126.141	0.90825	126.191	0.93401	126.152	0.91807	126.13	0.92405	126.197	0.92858	126.164	0.93125	126.179	0.92519	126.144	0.92882	126.13	0.91937	126.142	0.9272	126.195
			126.114	1.04573	126.143	0.99381	126.083	0.97362	126.175	0.97785	126.136	0.95506	126.136	0.97187	126.148	0.92994	126.116	0.94551	126.103	0.93587	126.089	0.95744	126.111	0.92972	126.079	0.93455	126.138	0.92226	126.091	0.9051	126.141	0.9312	126.102	0.91544	126.08	0.92152	126.147	0.92522	126.114	0.92917	126.129	0.92241	126.094	0.92589	126.08	0.91666	126.092	0.92433	126.145
			126.064	1.03391	126.093	0.98225	126.033	0.96499	126.126	0.972	126.086	0.94874	126.086	0.96654	126.098	0.92532	126.066	0.93953	126.053	0.93145	126.039	0.95316	126.061	0.92559	126.029	0.93092	126.088	0.91906	126.041	0.90234	126.091	0.92845	126.052	0.913	126.03	0.91905	126.097	0.92206	126.064	0.92708	126.079	0.91974	126.044	0.92311	126.03	0.91411	126.042	0.92146	126.095
			126.014	1.02238	126.043	0.9714	125.983	0.95692	126.076	0.96629	126.036	0.94266	126.036	0.96124	126.048	0.92105	126.016	0.9338	126.003	0.92738	125.989	0.94905	126.011	0.92186	125.979	0.92753	126.038	0.91584	125.991	0.89968	126.041	0.92565	126.002	0.91061	125.98	0.91668	126.047	0.91875	126.014	0.92514	126.029	0.91702	125.994	0.92033	125.98	0.91153	125.992	0.91868	126.045
			125.964	1.01143	125.993	0.96125	125.933	0.9494	126.025	0.96074	125.986	0.93692	125.986	0.95613	125.998	0.9171	125.966	0.92821	125.953	0.9235	125.939	0.94515	125.961	0.91843	125.929	0.92434	125.988	0.91299	125.941	0.89724	125.991	0.92314	125.952	0.9083	125.93	0.91436	125.997	0.91532	125.964	0.92324	125.979	0.91454	125.944	0.91773	125.93	0.90912	125.942	0.91591	125.995
			125.914	1.00062	125.943	0.95167	125.883	0.94234	125.975	0.95544	125.936	0.93145	125.936	0.95124	125.948	0.91352	125.916	0.92292	125.903	0.91997	125.889	0.94144	125.911	0.91514	125.879	0.92135	125.938	0.91046	125.891	0.89509	125.941	0.9207	125.902	0.90638	125.88	0.91228	125.947	0.91235	125.914	0.92151	125.929	0.91217	125.894	0.91522	125.88	0.9069	125.892	0.91336	125.945
			125.864	0.99025	125.893	0.94266	125.833	0.93583	125.925	0.95033	125.886	0.92617	125.886	0.94658	125.898	0.91027	125.866	0.91821	125.853	0.91644	125.839	0.93792	125.861	0.91177	125.829	0.91857	125.888	0.9081	125.841	0.893	125.891	0.91845	125.852	0.9047	125.83	0.91022	125.897	0.90902	125.864	0.91983	125.879	0.90977	125.844	0.9128	125.83	0.90476	125.842	0.91095	125.895
			125.814	0.98052	125.843	0.93397	125.783	0.93007	125.876	0.94543	125.836	0.92124	125.836	0.94207	125.848	0.90718	125.816	0.91369	125.803	0.91346	125.789	0.9346	125.811	0.90862	125.779	0.91597	125.838	0.90597	125.791	0.89117	125.841	0.91636	125.802	0.90317	125.78	0.90836	125.847	0.90604	125.814	0.91819	125.829	0.90762	125.794	0.91035	125.78	0.90276	125.792	0.90859	125.845
			125.764	0.97088	125.793	0.92596	125.733	0.92479	125.826	0.9408	125.786	0.91639	125.786	0.93771	125.798	0.90443	125.766	0.90946	125.753	0.91067	125.739	0.93149	125.761	0.90551	125.729	0.91346	125.788	0.90393	125.741	0.8896	125.791	0.91444	125.752	0.90179	125.73	0.90656	125.797	0.90312	125.764	0.91672	125.779	0.90537	125.744	0.90808	125.73	0.90082	125.742	0.90643	125.795
			125.714	0.96205	125.743	0.91892	125.683	0.92006	125.775	0.93639	125.736	0.91202	125.736	0.93362	125.748	0.90209	125.716	0.90578	125.703	0.90812	125.689	0.92853	125.711	0.90284	125.679	0.91125	125.738	0.90205	125.691	0.88819	125.741	0.91263	125.702	0.90055	125.68	0.90487	125.747	0.9005	125.714	0.91533	125.729	0.90339	125.694	0.90579	125.68	0.89898	125.692	0.90434	125.745
			125.664	0.95372	125.693	0.91236	125.633	0.9156	125.725	0.93201	125.686	0.90793	125.686	0.92973	125.698	0.89998	125.666	0.90227	125.653	0.90581	125.639	0.92581	125.661	0.90022	125.629	0.90917	125.688	0.90027	125.641	0.8867	125.691	0.91093	125.652	0.89936	125.63	0.90335	125.697	0.89803	125.664	0.91399	125.679	0.90155	125.644	0.9038	125.63	0.89729	125.642	0.90236	125.695
			125.614	0.94585	125.643	0.90615	125.583	0.91171	125.675	0.92807	125.636	0.90414	125.636	0.92594	125.648	0.89808	125.616	0.8989	125.603	0.90372	125.589	0.92328	125.611	0.89764	125.579	0.90728	125.638	0.8988	125.591	0.88552	125.641	0.90936	125.602	0.8983	125.58	0.90183	125.647	0.89564	125.614	0.91274	125.629	0.89986	125.594	0.90179	125.58	0.89556	125.592	0.90047	125.645
			125.564	0.93844	125.593	0.90078	125.533	0.908	125.626	0.92429	125.586	0.90049	125.586	0.92248	125.598	0.89643	125.566	0.89596	125.553	0.90173	125.539	0.92094	125.561	0.89542	125.529	0.90556	125.588	0.8975	125.541	0.88453	125.591	0.90787	125.552	0.8974	125.53	0.90055	125.597	0.8932	125.564	0.91165	125.579	0.89811	125.544	0.89996	125.53	0.89408	125.542	0.89856	125.595
			125.514	0.93168	125.543	0.89559	125.483	0.9051	125.576	0.92082	125.536	0.89716	125.536	0.91921	125.548	0.89497	125.516	0.8932	125.503	0.89986	125.489	0.91876	125.511	0.89324	125.479	0.904	125.538	0.89622	125.491	0.88338	125.541	0.90652	125.502	0.89654	125.48	0.89926	125.547	0.89089	125.514	0.91058	125.529	0.89656	125.494	0.89827	125.48	0.89271	125.492	0.89675	125.545
			125.464	0.92562	125.493	0.89114	125.433	0.90237	125.525	0.91755	125.486	0.89411	125.486	0.91617	125.498	0.89366	125.466	0.89081	125.453	0.89836	125.439	0.91677	125.461	0.89131	125.429	0.9026	125.488	0.89491	125.441	0.88256	125.491	0.90527	125.452	0.89579	125.43	0.89815	125.497	0.88863	125.464	0.90958	125.479	0.89507	125.444	0.89665	125.43	0.89144	125.442	0.8952	125.495
			125.414	0.92003	125.443	0.88696	125.383	0.90001	125.475	0.91449	125.436	0.89126	125.436	0.9132	125.448	0.89247	125.416	0.88833	125.403	0.89695	125.389	0.91492	125.411	0.88925	125.379	0.9013	125.438	0.89383	125.391	0.88187	125.441	0.90404	125.402	0.89501	125.38	0.89708	125.447	0.88655	125.414	0.90856	125.429	0.89379	125.394	0.89484	125.38	0.89022	125.392	0.89374	125.445
			125.364	0.91474	125.393	0.88346	125.333	0.89789	125.425	0.91167	125.386	0.88865	125.386	0.91033	125.398	0.89145	125.366	0.88641	125.353	0.89569	125.339	0.91324	125.361	0.8875	125.329	0.9001	125.388	0.89291	125.341	0.88122	125.391	0.90299	125.352	0.89447	125.33	0.896	125.397	0.88463	125.364	0.90764	125.379	0.89262	125.344	0.89338	125.33	0.88911	125.342	0.89243	125.395
			125.314	0.90999	125.343	0.88026	125.283	0.89609	125.376	0.90903	125.336	0.88623	125.336	0.90765	125.348	0.89052	125.316	0.88464	125.303	0.89446	125.289	0.91172	125.311	0.88584	125.279	0.89908	125.338	0.89207	125.291	0.88051	125.341	0.90207	125.302	0.89387	125.28	0.89502	125.347	0.88293	125.314	0.90689	125.329	0.89148	125.294	0.89208	125.28	0.88805	125.292	0.89121	125.345
			125.264	0.90591	125.293	0.8773	125.233	0.89448	125.326	0.90644	125.286	0.88404	125.286	0.90533	125.298	0.88974	125.266	0.88292	125.253	0.8935	125.239	0.91033	125.261	0.88421	125.229	0.89816	125.288	0.8914	125.241	0.87999	125.291	0.90123	125.252	0.89337	125.23	0.89417	125.297	0.88137	125.264	0.90612	125.279	0.89042	125.244	0.89064	125.23	0.88712	125.242	0.88996	125.295
			125.214	0.90211	125.243	0.87465	125.183	0.89319	125.275	0.90414	125.236	0.88186	125.236	0.90312	125.248	0.88894	125.216	0.88134	125.203	0.89264	125.189	0.90906	125.211	0.88267	125.179	0.89734	125.238	0.89076	125.191	0.87934	125.241	0.9004	125.202	0.89285	125.18	0.89342	125.247	0.87975	125.214	0.90553	125.229	0.8894	125.194	0.88955	125.18	0.88612	125.192	0.88889	125.245
			125.164	0.89876	125.193	0.87215	125.133	0.89186	125.225	0.90205	125.186	0.87986	125.186	0.90103	125.198	0.88826	125.166	0.88003	125.153	0.89182	125.139	0.90791	125.161	0.8812	125.129	0.89657	125.188	0.88994	125.141	0.87882	125.191	0.89966	125.152	0.89248	125.13	0.89277	125.197	0.87836	125.164	0.90494	125.179	0.88853	125.144	0.88851	125.13	0.88526	125.142	0.88792	125.195
			125.114	0.89584	125.143	0.87022	125.083	0.89082	125.175	0.9001	125.136	0.8782	125.136	0.89917	125.148	0.88774	125.116	0.87878	125.103	0.89106	125.089	0.90686	125.111	0.8801	125.079	0.89589	125.138	0.88923	125.091	0.87843	125.141	0.89899	125.102	0.89215	125.08	0.89218	125.147	0.877	125.114	0.90436	125.129	0.88775	125.094	0.88757	125.08	0.88444	125.092	0.88705	125.145
			125.064	0.89325	125.093	0.86815	125.033	0.88994	125.126	0.89827	125.086	0.87661	125.086	0.89749	125.098	0.88728	125.066	0.87776	125.053	0.89042	125.039	0.90593	125.061	0.87896	125.029	0.8953	125.088	0.88881	125.041	0.8781	125.091	0.89843	125.052	0.89184	125.03	0.89165	125.097	0.87548	125.064	0.90378	125.079	0.88693	125.044	0.88671	125.03	0.88376	125.042	0.88621	125.095
			125.014	0.89099	125.043	0.86634	124.983	0.88918	125.076	0.89666	125.036	0.87517	125.036	0.89594	125.048	0.8868	125.016	0.87679	125.003	0.88987	124.989	0.90506	125.011	0.87796	124.979	0.89472	125.038	0.88835	124.991	0.87783	125.041	0.89794	125.002	0.89154	124.98	0.89113	125.047	0.8744	125.014	0.90331	125.029	0.88626	124.994	0.88576	124.98	0.88305	124.992	0.88543	125.045
			124.964	0.88897	124.993	0.86484	124.933	0.88851	125.025	0.89514	124.986	0.87389	124.986	0.89454	124.998	0.88644	124.966	0.87602	124.953	0.8893	124.939	0.9043	124.961	0.87712	124.929	0.89421	124.988	0.8879	124.941	0.87755	124.991	0.89747	124.952	0.89131	124.93	0.89068	124.997	0.87322	124.964	0.90282	124.979	0.88562	124.944	0.88502	124.93	0.8824	124.942	0.8847	124.995
[truncated: 45 more columns]

## Sheet: Figure 3c
		Time	Phosphorus Atomic	Phosphorus Atomic max	Phosphorus Atomic min
		h	%	%	%
			Li\-(y)P	Li\-(y)P	Li\-(y)P
		0	92	99.636	75.9676
		0.86667	87.8049	98.9491	67.9029
		1.73333	75.3846	93.8019	46.6773
		2.6	72	91.6747	40.0532
		3.46667	70.7317	89.8152	38.17
		4.33333	69.0141	88.1869	40.1055
		5.2	60.2941	81.7406	28.2571
		6.06667	57.8125	81.5381	28.8047
		6.93333	59.0909	81.0215	28.9417
		7.8	56.5217	75.0907	35.5433
		8.66667	58.209	74.7253	39.0963
		9.53333	49.2308	70.6096	26.4313
		10.4	47.6191	69.9864	23.602
		11.2667	40.625	55.679	26.1663
		12.1333	42.1053	73.2311	6.02117
		13	40.3509	61.6186	19.663
		13.8667	40.678	63.1928	19.6233
		14.7333	42.2535	58.7007	25.2836
		15.6	38.8889	65.0029	12.8988
		16.4667	41.0959	58.5521	24.3414
		17.3333	42.8571	63.6846	22.9629
		18.2	40.2778	58.6346	22.8542
		19.0667	41.6667	58.2197	25.6122
		19.9333	40	56.1807	23.9096
		20.8	36.6197	56.6695	15.7051
		21.6667	35.2941	55.1577	17.9004
		22.5333	31.1475	55.7101	6.76114
		23.4	28.5714	47.8746	11.9978
		24.2667	28.125	51.1586	7.59866
		25.1333	27.4194	49.5017	9.8843
		26	27.2727	47.6315	11.0007
		26.8667	25	43.081	11.0349
		27.7333	28.3582	55.7224	4.10011
		28.6	27.4194	50.0745	9.07426
		29.4667	23.7288	44.8916	6.8825
		30.3333	22	45.6626	3.11992
		31.2	23.5294	41.6712	10.3105
		32.0667	22.2222	45.2426	5.03544
		32.9333	19.1489	39.6924	4.64733
		33.8	20	43.0154	4.44677
		34.6667	19.1489	43.5508	3.99983
		35.5333	17.3077	35.42	4.90713
		36.4	17.0213	36.2284	4.309
		37.2667	15.3846	32.76	4.03446
		38.1333	14.8936	38.378	0
		39	14.8936	40.755	0

## Sheet: Figure 4a
P 2p
BE (eV) 0.00 uAh	CPS 0.00 uAh	BE (eV) 0.42 uAh	CPS 0.42 uAh	BE (eV) 0.83 uAh	CPS 0.83 uAh	BE (eV) 1.67 uAh	CPS 1.67 uAh	BE (eV) 4.17 uAh	CPS 4.17 uAh	BE (eV) 6.67 uAh	CPS 6.67 uAh	BE (eV) 9.17 uAh	CPS 9.17 uAh	BE (eV) 11.67 uAh	CPS 11.67 uAh	BE (eV) 14.17 uAh	CPS 14.17 uAh	BE (eV) 16.67 uAh	CPS 16.67 uAh	BE (eV) 21.67 uAh	CPS 21.67 uAh	BE (eV) 24.17 uAh	CPS 24.17 uAh	BE (eV) 29.17 uAh	CPS 29.17 uAh	BE (eV) 34.17 uAh	CPS 34.17 uAh	BE (eV) 41.67 uAh	CPS 41.67 uAh	BE (eV) 51.67 uAh	CPS 51.67 uAh		BE (eV) 0.00 h	CPS 0.00 h	BE (eV) 0.46 h	CPS 0.46 h	BE (eV) 0.92 h	CPS 0.92 h	BE (eV) 1.38 h	CPS 1.38 h	BE (eV) 1.84 h	CPS 1.84 h	BE (eV) 2.30 h	CPS 2.30 h	BE (eV) 2.76 h	CPS 2.76 h	BE (eV) 3.22 h	CPS 3.22 h	BE (eV) 3.68 h
140.05	338.75	140.074	317.5	137.093	247.5	137.067	288.75	137.068	295	137.04	256.25	137.049	273.75	137.067	251.25	137.015	290	137.004	270	137.005	253.75	137.033	273.75	137.014	280	137.011	247.5	136.999	202.5	136.98	243.75		137.033	205	138.033	220	138.033	213.75	138.033	173.75	138.033	218.75	138.033	201.25	138.033	196.25	138.033	196.25	138.033
140	282.5	140.024	321.25	137.043	285	137.017	315	137.018	328.75	136.989	281.25	136.999	267.5	137.017	258.75	136.965	292.5	136.954	247.5	136.955	252.5	136.983	266.25	136.964	250	136.961	242.5	136.949	233.75	136.929	213.75		136.983	221.25	137.983	210	137.983	213.75	137.983	230	137.983	208.75	137.983	191.25	137.983	197.5	137.983	230	137.983
139.95	302.5	139.974	336.25	136.993	298.75	136.967	318.75	136.968	342.5	136.94	282.5	136.949	282.5	136.967	271.25	136.915	260	136.904	240	136.905	275	136.933	262.5	136.915	262.5	136.911	243.75	136.899	182.5	136.88	207.5		136.933	241.25	137.933	210	137.933	213.75	137.933	206.25	137.933	200	137.933	212.5	137.933	191.25	137.933	185	137.933
139.9	321.25	139.924	347.5	136.943	293.75	136.917	300	136.918	246.25	136.889	282.5	136.899	262.5	136.917	286.25	136.865	256.25	136.854	271.25	136.855	242.5	136.883	250	136.864	237.5	136.861	232.5	136.849	235	136.829	192.5		136.883	221.25	137.883	215	137.883	230	137.883	180	137.883	237.5	137.883	197.5	137.883	188.75	137.883	212.5	137.883
139.85	326.25	139.874	328.75	136.893	272.5	136.867	303.75	136.868	265	136.839	308.75	136.849	276.25	136.867	302.5	136.815	267.5	136.804	256.25	136.805	241.25	136.833	278.75	136.815	250	136.811	226.25	136.799	203.75	136.78	232.5		136.833	197.5	137.833	252.5	137.833	218.75	137.833	193.75	137.833	206.25	137.833	227.5	137.833	213.75	137.833	216.25	137.833
139.8	318.75	139.824	338.75	136.843	278.75	136.817	273.75	136.818	288.75	136.79	306.25	136.799	277.5	136.817	291.25	136.765	231.25	136.754	238.75	136.755	252.5	136.783	242.5	136.764	240	136.761	228.75	136.749	238.75	136.73	227.5		136.783	212.5	137.783	216.25	137.783	202.5	137.783	223.75	137.783	197.5	137.783	207.5	137.783	216.25	137.783	205	137.783
139.75	310	139.774	332.5	136.793	263.75	136.767	298.75	136.768	268.75	136.739	323.75	136.749	248.75	136.767	291.25	136.715	275	136.704	252.5	136.705	248.75	136.733	241.25	136.714	238.75	136.711	233.75	136.699	225	136.679	198.75		136.733	206.25	137.733	220	137.733	203.75	137.733	187.5	137.733	205	137.733	202.5	137.733	223.75	137.733	193.75	137.733
139.7	327.5	139.724	320	136.743	268.75	136.717	283.75	136.718	293.75	136.69	273.75	136.699	248.75	136.717	267.5	136.665	256.25	136.654	252.5	136.655	280	136.683	233.75	136.665	232.5	136.661	225	136.649	220	136.63	182.5		136.683	208.75	137.683	210	137.683	208.75	137.683	242.5	137.683	190	137.683	238.75	137.683	195	137.683	193.75	137.683
139.65	306.25	139.674	361.25	136.693	336.25	136.667	295	136.668	295	136.639	287.5	136.649	275	136.667	231.25	136.615	262.5	136.604	240	136.605	258.75	136.633	252.5	136.614	223.75	136.611	227.5	136.599	220	136.579	228.75		136.633	225	137.633	192.5	137.633	193.75	137.633	187.5	137.633	195	137.633	217.5	137.633	211.25	137.633	203.75	137.633
139.6	330	139.624	328.75	136.643	267.5	136.617	288.75	136.618	312.5	136.589	296.25	136.599	233.75	136.617	222.5	136.565	271.25	136.554	222.5	136.555	250	136.583	236.25	136.565	248.75	136.561	242.5	136.549	222.5	136.53	207.5		136.583	196.25	137.583	226.25	137.583	226.25	137.583	182.5	137.583	211.25	137.583	237.5	137.583	203.75	137.583	190	137.583
139.55	295	139.574	300	136.593	298.75	136.567	293.75	136.568	282.5	136.54	297.5	136.549	246.25	136.567	251.25	136.515	247.5	136.504	250	136.505	277.5	136.533	240	136.514	247.5	136.511	217.5	136.499	225	136.48	215		136.533	215	137.533	227.5	137.533	197.5	137.533	193.75	137.533	196.25	137.533	200	137.533	241.25	137.533	173.75	137.533
139.5	297.5	139.524	295	136.543	296.25	136.517	357.5	136.518	317.5	136.489	275	136.499	260	136.517	260	136.465	268.75	136.454	258.75	136.455	263.75	136.483	261.25	136.464	231.25	136.461	202.5	136.449	200	136.429	217.5		136.483	211.25	137.483	210	137.483	242.5	137.483	183.75	137.483	215	137.483	210	137.483	185	137.483	207.5	137.483
139.45	347.5	139.474	286.25	136.493	285	136.467	306.25	136.468	330	136.44	253.75	136.449	293.75	136.467	270	136.415	256.25	136.404	266.25	136.405	255	136.433	228.75	136.415	266.25	136.411	268.75	136.399	212.5	136.38	208.75		136.433	166.25	137.433	200	137.433	196.25	137.433	192.5	137.433	200	137.433	221.25	137.433	207.5	137.433	198.75	137.433
139.4	300	139.424	348.75	136.443	316.25	136.417	268.75	136.418	283.75	136.389	282.5	136.399	288.75	136.417	305	136.365	271.25	136.354	268.75	136.355	258.75	136.383	246.25	136.364	256.25	136.361	221.25	136.349	243.75	136.329	195		136.383	180	137.383	210	137.383	210	137.383	206.25	137.383	175	137.383	235	137.383	207.5	137.383	193.75	137.383
139.35	285	139.374	303.75	136.393	312.5	136.367	263.75	136.368	275	136.339	252.5	136.349	290	136.367	236.25	136.315	248.75	136.304	261.25	136.305	270	136.333	230	136.315	217.5	136.311	211.25	136.299	225	136.28	192.5		136.333	215	137.333	182.5	137.333	208.75	137.333	213.75	137.333	216.25	137.333	186.25	137.333	193.75	137.333	187.5	137.333
139.3	317.5	139.324	320	136.343	286.25	136.317	306.25	136.318	311.25	136.29	296.25	136.299	287.5	136.317	257.5	136.265	266.25	136.254	231.25	136.255	275	136.283	263.75	136.264	245	136.261	216.25	136.249	241.25	136.23	188.75		136.283	188.75	137.283	206.25	137.283	228.75	137.283	190	137.283	226.25	137.283	190	137.283	178.75	137.283	215	137.283
139.25	332.5	139.274	335	136.293	281.25	136.267	281.25	136.268	287.5	136.239	292.5	136.249	265	136.267	263.75	136.215	288.75	136.204	246.25	136.205	228.75	136.233	247.5	136.214	218.75	136.211	227.5	136.199	233.75	136.179	203.75		136.233	197.5	137.233	212.5	137.233	201.25	137.233	217.5	137.233	222.5	137.233	200	137.233	190	137.233	175	137.233
139.2	361.25	139.224	350	136.243	281.25	136.217	290	136.218	265	136.19	301.25	136.199	278.75	136.217	255	136.165	277.5	136.154	246.25	136.155	266.25	136.183	221.25	136.165	193.75	136.161	208.75	136.149	218.75	136.13	220		136.183	240	137.183	205	137.183	210	137.183	193.75	137.183	205	137.183	176.25	137.183	202.5	137.183	186.25	137.183
139.15	322.5	139.174	321.25	136.193	280	136.167	295	136.168	265	136.139	266.25	136.149	268.75	136.167	230	136.115	216.25	136.104	267.5	136.105	253.75	136.133	243.75	136.114	227.5	136.111	222.5	136.099	223.75	136.079	213.75		136.133	197.5	137.133	197.5	137.133	215	137.133	201.25	137.133	207.5	137.133	186.25	137.133	192.5	137.133	212.5	137.133
139.1	310	139.124	322.5	136.143	280	136.117	278.75	136.118	281.25	136.089	268.75	136.099	296.25	136.117	271.25	136.065	243.75	136.054	258.75	136.055	260	136.083	215	136.065	235	136.061	255	136.049	216.25	136.03	198.75		136.083	202.5	137.083	227.5	137.083	207.5	137.083	198.75	137.083	187.5	137.083	196.25	137.083	187.5	137.083	203.75	137.083
139.05	283.75	139.074	317.5	136.093	261.25	136.067	275	136.068	272.5	136.04	286.25	136.049	266.25	136.067	236.25	136.015	270	136.004	262.5	136.005	273.75	136.033	230	136.014	240	136.011	226.25	135.999	187.5	135.98	217.5		136.033	186.25	137.033	212.5	137.033	190	137.033	201.25	137.033	196.25	137.033	186.25	137.033	183.75	137.033	181.25	137.033
139	313.75	139.024	328.75	136.043	310	136.017	275	136.018	283.75	135.989	298.75	135.999	267.5	136.017	256.25	135.965	262.5	135.954	243.75	135.955	233.75	135.983	215	135.964	261.25	135.961	238.75	135.949	227.5	135.929	166.25		135.983	210	136.983	205	136.983	218.75	136.983	198.75	136.983	177.5	136.983	211.25	136.983	167.5	136.983	220	136.983
138.95	303.75	138.974	271.25	135.993	307.5	135.967	271.25	135.968	313.75	135.94	261.25	135.949	280	135.967	245	135.915	245	135.904	260	135.905	232.5	135.933	243.75	135.915	237.5	135.911	206.25	135.899	215	135.88	232.5		135.933	173.75	136.933	193.75	136.933	188.75	136.933	215	136.933	217.5	136.933	182.5	136.933	205	136.933	183.75	136.933
138.9	273.75	138.924	353.75	135.943	293.75	135.917	315	135.918	265	135.889	252.5	135.899	286.25	135.917	262.5	135.865	243.75	135.854	228.75	135.855	237.5	135.883	241.25	135.864	230	135.861	230	135.849	241.25	135.829	188.75		135.883	195	136.883	190	136.883	226.25	136.883	190	136.883	207.5	136.883	172.5	136.883	181.25	136.883	212.5	136.883
138.85	293.75	138.874	308.75	135.893	292.5	135.867	248.75	135.868	248.75	135.839	283.75	135.849	273.75	135.867	271.25	135.815	225	135.804	271.25	135.805	241.25	135.833	191.25	135.815	232.5	135.811	217.5	135.799	196.25	135.78	191.25		135.833	187.5	136.833	218.75	136.833	202.5	136.833	218.75	136.833	181.25	136.833	212.5	136.833	213.75	136.833	172.5	136.833
138.8	301.25	138.824	310	135.843	258.75	135.817	281.25	135.818	313.75	135.79	285	135.799	247.5	135.817	285	135.765	245	135.754	290	135.755	241.25	135.783	223.75	135.764	243.75	135.761	237.5	135.749	193.75	135.73	185		135.783	186.25	136.783	227.5	136.783	216.25	136.783	193.75	136.783	198.75	136.783	195	136.783	188.75	136.783	205	136.783
138.75	305	138.774	315	135.793	312.5	135.767	307.5	135.768	275	135.739	260	135.749	250	135.767	230	135.715	257.5	135.704	235	135.705	258.75	135.733	197.5	135.714	212.5	135.711	216.25	135.699	223.75	135.679	197.5		135.733	183.75	136.733	213.75	136.733	205	136.733	202.5	136.733	197.5	136.733	212.5	136.733	212.5	136.733	203.75	136.733
138.7	302.5	138.724	302.5	135.743	268.75	135.717	241.25	135.718	271.25	135.69	262.5	135.699	255	135.717	225	135.665	226.25	135.654	223.75	135.655	258.75	135.683	243.75	135.665	192.5	135.661	216.25	135.649	235	135.63	206.25		135.683	176.25	136.683	218.75	136.683	206.25	136.683	195	136.683	177.5	136.683	168.75	136.683	158.75	136.683	178.75	136.683
138.65	323.75	138.674	311.25	135.693	301.25	135.667	273.75	135.668	267.5	135.639	277.5	135.649	247.5	135.667	277.5	135.615	245	135.604	262.5	135.605	237.5	135.633	303.75	135.614	202.5	135.611	215	135.599	225	135.579	215		135.633	191.25	136.633	163.75	136.633	212.5	136.633	237.5	136.633	166.25	136.633	198.75	136.633	162.5	136.633	190	136.633
138.6	301.25	138.624	330	135.643	273.75	135.617	263.75	135.618	257.5	135.589	297.5	135.599	292.5	135.617	262.5	135.565	253.75	135.554	257.5	135.555	260	135.583	238.75	135.565	207.5	135.561	216.25	135.549	155	135.53	211.25		135.583	187.5	136.583	211.25	136.583	216.25	136.583	186.25	136.583	171.25	136.583	202.5	136.583	178.75	136.583	190	136.583
138.55	275	138.574	322.5	135.593	266.25	135.567	273.75	135.568	287.5	135.54	273.75	135.549	258.75	135.567	293.75	135.515	270	135.504	246.25	135.505	220	135.533	218.75	135.514	212.5	135.511	232.5	135.499	196.25	135.48	191.25		135.533	196.25	136.533	206.25	136.533	208.75	136.533	210	136.533	203.75	136.533	207.5	136.533	177.5	136.533	172.5	136.533
138.5	313.75	138.524	348.75	135.543	286.25	135.517	263.75	135.518	287.5	135.489	250	135.499	286.25	135.517	242.5	135.465	280	135.454	235	135.455	226.25	135.483	220	135.464	201.25	135.461	186.25	135.449	222.5	135.429	186.25		135.483	215	136.483	176.25	136.483	181.25	136.483	185	136.483	202.5	136.483	187.5	136.483	181.25	136.483	182.5	136.483
138.45	321.25	138.474	287.5	135.493	272.5	135.467	267.5	135.468	267.5	135.44	277.5	135.449	260	135.467	240	135.415	237.5	135.404	252.5	135.405	222.5	135.433	238.75	135.415	198.75	135.411	215	135.399	201.25	135.38	198.75		135.433	206.25	136.433	218.75	136.433	197.5	136.433	208.75	136.433	197.5	136.433	187.5	136.433	181.25	136.433	192.5	136.433
138.4	325	138.424	367.5	135.443	280	135.417	253.75	135.418	307.5	135.389	306.25	135.399	275	135.417	276.25	135.365	232.5	135.354	230	135.355	210	135.383	233.75	135.364	228.75	135.361	225	135.349	203.75	135.329	187.5		135.383	180	136.383	203.75	136.383	203.75	136.383	181.25	136.383	181.25	136.383	175	136.383	190	136.383	205	136.383
138.35	287.5	138.374	308.75	135.393	323.75	135.367	267.5	135.368	251.25	135.339	265	135.349	275	135.367	252.5	135.315	280	135.304	246.25	135.305	216.25	135.333	245	135.315	228.75	135.311	206.25	135.299	232.5	135.28	202.5		135.333	201.25	136.333	190	136.333	202.5	136.333	187.5	136.333	201.25	136.333	185	136.333	162.5	136.333	170	136.333
138.3	315	138.324	326.25	135.343	283.75	135.317	272.5	135.318	260	135.29	282.5	135.299	252.5	135.317	268.75	135.265	241.25	135.254	242.5	135.255	240	135.283	256.25	135.264	196.25	135.261	246.25	135.249	207.5	135.23	177.5		135.283	182.5	136.283	195	136.283	193.75	136.283	185	136.283	193.75	136.283	207.5	136.283	231.25	136.283	163.75	136.283
138.25	307.5	138.274	293.75	135.293	263.75	135.267	242.5	135.268	320	135.239	246.25	135.249	236.25	135.267	247.5	135.215	278.75	135.204	232.5	135.205	225	135.233	238.75	135.214	190	135.211	222.5	135.199	213.75	135.179	218.75		135.233	195	136.233	207.5	136.233	205	136.233	183.75	136.233	166.25	136.233	192.5	136.233	196.25	136.233	171.25	136.233
138.2	273.75	138.224	340	135.243	282.5	135.217	307.5	135.218	292.5	135.19	276.25	135.199	258.75	135.217	235	135.165	281.25	135.154	263.75	135.155	216.25	135.183	200	135.165	217.5	135.161	218.75	135.149	212.5	135.13	180		135.183	185	136.183	181.25	136.183	198.75	136.183	200	136.183	201.25	136.183	183.75	136.183	201.25	136.183	181.25	136.183
138.15	280	138.174	286.25	135.193	292.5	135.167	242.5	135.168	303.75	135.139	306.25	135.149	230	135.167	243.75	135.115	260	135.104	251.25	135.105	220	135.133	233.75	135.114	208.75	135.111	223.75	135.099	195	135.079	178.75		135.133	176.25	136.133	210	136.133	197.5	136.133	172.5	136.133	161.25	136.133	170	136.133	167.5	136.133	197.5	136.133
138.1	290	138.124	317.5	135.143	268.75	135.117	287.5	135.118	272.5	135.089	230	135.099	270	135.117	258.75	135.065	252.5	135.054	255	135.055	216.25	135.083	225	135.065	228.75	135.061	207.5	135.049	215	135.03	172.5		135.083	186.25	136.083	186.25	136.083	200	136.083	178.75	136.083	208.75	136.083	182.5	136.083	207.5	136.083	166.25	136.083
138.05	313.75	138.074	296.25	135.093	257.5	135.067	287.5	135.068	298.75	135.04	256.25	135.049	277.5	135.067	228.75	135.015	280	135.004	257.5	135.005	246.25	135.033	242.5	135.014	215	135.011	202.5	134.999	193.75	134.98	177.5		135.033	173.75	136.033	210	136.033	185	136.033	185	136.033	195	136.033	180	136.033	185	136.033	181.25	136.033
138	290	138.024	303.75	135.043	297.5	135.017	285	135.018	266.25	134.989	251.25	134.999	313.75	135.017	272.5	134.965	250	134.954	231.25	134.955	237.5	134.983	225	134.964	221.25	134.961	212.5	134.949	205	134.929	188.75		134.983	175	135.983	205	135.983	183.75	135.983	188.75	135.983	195	135.983	213.75	135.983	208.75	135.983	188.75	135.983
137.95	321.25	137.974	322.5	134.993	297.5	134.967	278.75	134.968	306.25	134.94	283.75	134.949	258.75	134.967	267.5	134.915	222.5	134.904	242.5	134.905	210	134.933	260	134.915	201.25	134.911	193.75	134.899	198.75	134.88	177.5		134.933	193.75	135.933	225	135.933	195	135.933	170	135.933	182.5	135.933	211.25	135.933	172.5	135.933	195	135.933
137.9	268.75	137.924	341.25	134.943	270	134.917	265	134.918	278.75	134.889	263.75	134.899	255	134.917	250	134.865	236.25	134.854	242.5	134.855	206.25	134.883	243.75	134.864	198.75	134.861	233.75	134.849	172.5	134.829	187.5		134.883	182.5	135.883	231.25	135.883	203.75	135.883	185	135.883	172.5	135.883	167.5	135.883	165	135.883	177.5	135.883
137.85	295	137.874	280	134.893	258.75	134.867	281.25	134.868	261.25	134.839	272.5	134.849	287.5	134.867	272.5	134.815	262.5	134.804	235	134.805	216.25	134.833	218.75	134.815	186.25	134.811	212.5	134.799	190	134.78	177.5		134.833	197.5	135.833	201.25	135.833	198.75	135.833	183.75	135.833	200	135.833	157.5	135.833	181.25	135.833	198.75	135.833
137.8	291.25	137.824	287.5	134.843	281.25	134.817	296.25	134.818	302.5	134.79	286.25	134.799	260	134.817	261.25	134.765	236.25	134.754	228.75	134.755	202.5	134.783	266.25	134.764	217.5	134.761	193.75	134.749	191.25	134.73	183.75		134.783	195	135.783	172.5	135.783	185	135.783	226.25	135.783	155	135.783	177.5	135.783	185	135.783	161.25	135.783
137.75	323.75	137.774	318.75	134.793	316.25	134.767	303.75	134.768	307.5	134.739	255	134.749	273.75	134.767	260	134.715	282.5	134.704	235	134.705	260	134.733	202.5	134.714	215	134.711	220	134.699	218.75	134.679	187.5		134.733	202.5	135.733	188.75	135.733	167.5	135.733	227.5	135.733	197.5	135.733	193.75	135.733	188.75	135.733	168.75	135.733
137.7	278.75	137.724	277.5	134.743	277.5	134.717	301.25	134.718	287.5	134.69	280	134.699	262.5	134.717	266.25	134.665	258.75	134.654	235	134.655	227.5	134.683	212.5	134.665	210	134.661	212.5	134.649	227.5	134.63	186.25		134.683	198.75	135.683	162.5	135.683	175	135.683	186.25	135.683	201.25	135.683	186.25	135.683	188.75	135.683	202.5	135.683
137.65	293.75	137.674	310	134.693	326.25	134.667	258.75	134.668	275	134.639	278.75	134.649	278.75	134.667	286.25	134.615	250	134.604	221.25	134.605	230	134.633	230	134.614	240	134.611	256.25	134.599	167.5	134.579	162.5		134.633	190	135.633	215	135.633	173.75	135.633	187.5	135.633	198.75	135.633	168.75	135.633	151.25	135.633	180	135.633
137.6	291.25	137.624	323.75	134.643	310	134.617	306.25	134.618	290	134.589	281.25	134.599	267.5	134.617	263.75	134.565	255	134.554	257.5	134.555	213.75	134.583	246.25	134.565	223.75	134.561	211.25	134.549	182.5	134.53	192.5		134.583	202.5	135.583	166.25	135.583	182.5	135.583	177.5	135.583	152.5	135.583	203.75	135.583	198.75	135.583	185	135.583
137.55	297.5	137.574	313.75	134.593	357.5	134.567	305	134.568	298.75	134.54	288.75	134.549	273.75	134.567	251.25	134.515	296.25	134.504	266.25	134.505	286.25	134.533	230	134.514	235	134.511	217.5	134.499	251.25	134.48	191.25		134.533	196.25	135.533	193.75	135.533	155	135.533	201.25	135.533	203.75	135.533	182.5	135.533	161.25	135.533	193.75	135.533
137.5	318.75	137.524	316.25	134.543	307.5	134.517	286.25	134.518	306.25	134.489	295	134.499	293.75	134.517	253.75	134.465	258.75	134.454	215	134.455	241.25	134.483	218.75	134.464	198.75	134.461	200	134.449	210	134.429	181.25		134.483	168.75	135.483	190	135.483	182.5	135.483	200	135.483	177.5	135.483	182.5	135.483	176.25	135.483	192.5	135.483
137.45	288.75	137.474	306.25	134.493	276.25	134.467	308.75	134.468	308.75	134.44	316.25	134.449	286.25	134.467	257.5	134.415	235	134.404	230	134.405	225	134.433	223.75	134.415	228.75	134.411	222.5	134.399	202.5	134.38	197.5		134.433	191.25	135.433	177.5	135.433	206.25	135.433	168.75	135.433	185	135.433	162.5	135.433	163.75	135.433	161.25	135.433
137.4	258.75	137.424	277.5	134.443	280	134.417	330	134.418	328.75	134.389	290	134.399	262.5	134.417	265	134.365	281.25	134.354	231.25	134.355	228.75	134.383	232.5	134.364	226.25	134.361	236.25	134.349	218.75	134.329	197.5		134.383	186.25	135.383	185	135.383	182.5	135.383	212.5	135.383	198.75	135.383	150	135.383	175	135.383	182.5	135.383
137.35	268.75	137.374	253.75	134.393	388.75	134.367	288.75	134.368	263.75	134.339	301.25	134.349	287.5	134.367	265	134.315	260	134.304	256.25	134.305	243.75	134.333	232.5	134.315	216.25	134.311	228.75	134.299	188.75	134.28	221.25		134.333	200	135.333	197.5	135.333	180	135.333	181.25	135.333	172.5	135.333	153.75	135.333	186.25	135.333	196.25	135.333
137.3	241.25	137.324	286.25	134.343	352.5	134.317	300	134.318	318.75	134.29	288.75	134.299	293.75	134.317	300	134.265	263.75	134.254	251.25	134.255	222.5	134.283	241.25	134.264	236.25	134.261	235	134.249	198.75	134.23	183.75		134.283	201.25	135.283	181.25	135.283	178.75	135.283	207.5	135.283	178.75	135.283	193.75	135.283	186.25	135.283	211.25	135.283
137.25	282.5	137.274	305	134.293	310	134.267	287.5	134.268	307.5	134.239	261.25	134.249	296.25	134.267	286.25	134.215	263.75	134.204	260	134.205	220	134.233	213.75	134.214	218.75	134.211	211.25	134.199	197.5	134.179	178.75		134.233	191.25	135.233	182.5	135.233	201.25	135.233	176.25	135.233	198.75	135.233	172.5	135.233	182.5	135.233	177.5	135.233
137.2	262.5	137.224	267.5	134.243	343.75	134.217	337.5	134.218	305	134.19	301.25	134.199	298.75	134.217	285	134.165	240	134.154	241.25	134.155	227.5	134.183	266.25	134.165	247.5	134.161	227.5	134.149	202.5	134.13	182.5		134.183	181.25	135.183	178.75	135.183	205	135.183	192.5	135.183	195	135.183	207.5	135.183	185	135.183	188.75	135.183
137.15	282.5	137.174	305	134.193	331.25	134.167	332.5	134.168	337.5	134.139	281.25	134.149	322.5	134.167	248.75	134.115	272.5	134.104	285	134.105	270	134.133	230	134.114	225	134.111	268.75	134.099	190	134.079	232.5		134.133	202.5	135.133	192.5	135.133	187.5	135.133	161.25	135.133	161.25	135.133	158.75	135.133	200	135.133	165	135.133
137.1	270	137.124	318.75	134.143	371.25	134.117	341.25	134.118	306.25	134.089	312.5	134.099	306.25	134.117	297.5	134.065	282.5	134.054	273.75	134.055	241.25	134.083	237.5	134.065	206.25	134.061	217.5	134.049	222.5	134.03	195		134.083	215	135.083	187.5	135.083	170	135.083	177.5	135.083	167.5	135.083	183.75	135.083	168.75	135.083	177.5	135.083
137.05	272.5	137.074	285	134.093	342.5	134.067	351.25	134.068	352.5	134.04	315	134.049	307.5	134.067	295	134.015	321.25	134.004	242.5	134.005	223.75	134.033	257.5	134.014	227.5	134.011	213.75	133.999	203.75	133.98	205		134.033	181.25	135.033	183.75	135.033	162.5	135.033	197.5	135.033	181.25	135.033	172.5	135.033	153.75	135.033	180	135.033
137	308.75	137.024	307.5	134.043	328.75	134.017	342.5	134.018	322.5	133.989	331.25	133.999	301.25	134.017	296.25	133.965	265	133.954	245	133.955	275	133.983	265	133.964	251.25	133.961	243.75	133.949	215	133.929	206.25		133.983	176.25	134.983	170	134.983	193.75	134.983	160	134.983	161.25	134.983	187.5	134.983	170	134.983	181.25	134.983
136.95	281.25	136.974	320	133.993	368.75	133.967	375	133.968	353.75	133.94	313.75	133.949	303.75	133.967	268.75	133.915	287.5	133.904	288.75	133.905	242.5	133.933	226.25	133.915	245	133.911	248.75	133.899	178.75	133.88	200		133.933	225	134.933	151.25	134.933	158.75	134.933	202.5	134.933	196.25	134.933	187.5	134.933	158.75	134.933	178.75	134.933
136.9	260	136.924	305	133.943	362.5	133.917	378.75	133.918	312.5	133.889	312.5	133.899	322.5	133.917	287.5	133.865	276.25	133.854	238.75	133.855	292.5	133.883	257.5	133.864	221.25	133.861	241.25	133.849	231.25	133.829	196.25		133.883	198.75	134.883	170	134.883	195	134.883	160	134.883	185	134.883	211.25	134.883	170	134.883	175	134.883
136.85	276.25	136.874	305	133.893	385	133.867	385	133.868	343.75	133.839	335	133.849	312.5	133.867	338.75	133.815	306.25	133.804	291.25	133.805	256.25	133.833	227.5	133.815	208.75	133.811	215	133.799	237.5	133.78	202.5		133.833	176.25	134.833	182.5	134.833	205	134.833	181.25	134.833	183.75	134.833	167.5	134.833	186.25	134.833	177.5	134.833
136.8	296.25	136.824	306.25	133.843	382.5	133.817	387.5	133.818	328.75	133.79	332.5	133.799	337.5	133.817	285	133.765	285	133.754	270	133.755	267.5	133.783	245	133.764	245	133.761	232.5	133.749	240	133.73	202.5		133.783	156.25	134.783	208.75	134.783	172.5	134.783	171.25	134.783	180	134.783	157.5	134.783	177.5	134.783	161.25	134.783
136.75	282.5	136.774	301.25	133.793	371.25	133.767	362.5	133.768	378.75	133.739	341.25	133.749	335	133.767	296.25	133.715	325	133.704	266.25	133.705	275	133.733	277.5	133.714	236.25	133.711	251.25	133.699	220	133.679	228.75		133.733	218.75	134.733	182.5	134.733	182.5	134.733	166.25	134.733	173.75	134.733	181.25	134.733	166.25	134.733	156.25	134.733
136.7	297.5	136.724	276.25	133.743	398.75	133.717	357.5	133.718	348.75	133.69	321.25	133.699	338.75	133.717	310	133.665	307.5	133.654	313.75	133.655	287.5	133.683	261.25	133.665	267.5	133.661	225	133.649	233.75	133.63	221.25		133.683	176.25	134.683	200	134.683	193.75	134.683	158.75	134.683	190	134.683	190	134.683	178.75	134.683	197.5	134.683
136.65	298.75	136.674	276.25	133.693	385	133.667	400	133.668	341.25	133.639	350	133.649	307.5	133.667	317.5	133.615	306.25	133.604	293.75	133.605	273.75	133.633	232.5	133.614	230	133.611	260	133.599	217.5	133.579	221.25		133.633	222.5	134.633	192.5	134.633	190	134.633	207.5	134.633	161.25	134.633	175	134.633	155	134.633	165	134.633
136.6	231.25	136.624	281.25	133.643	406.25	133.617	423.75	133.618	383.75	133.589	370	133.599	368.75	133.617	338.75	133.565	273.75	133.554	280	133.555	271.25	133.583	241.25	133.565	237.5	133.561	242.5	133.549	217.5	133.53	192.5		133.583	206.25	134.583	177.5	134.583	176.25	134.583	187.5	134.583	181.25	134.583	185	134.583	195	134.583	175	134.583
136.55	272.5	136.574	268.75	133.593	425	133.567	385	133.568	390	133.54	366.25	133.549	323.75	133.567	341.25	133.515	333.75	133.504	301.25	133.505	268.75	133.533	258.75	133.514	242.5	133.511	253.75	133.499	225	133.48	218.75		133.533	237.5	134.533	207.5	134.533	187.5	134.533	171.25	134.533	163.75	134.533	173.75	134.533	168.75	134.533	173.75	134.533
136.5	280	136.524	270	133.543	457.5	133.517	418.75	133.518	377.5	133.489	372.5	133.499	335	133.517	332.5	133.465	322.5	133.454	313.75	133.455	261.25	133.483	263.75	133.464	223.75	133.461	280	133.449	248.75	133.429	198.75		133.483	203.75	134.483	202.5	134.483	191.25	134.483	161.25	134.483	168.75	134.483	195	134.483	158.75	134.483	205	134.483
136.45	291.25	136.474	328.75	133.493	440	133.467	460	133.468	375	133.44	363.75	133.449	338.75	133.467	348.75	133.415	321.25	133.404	316.25	133.405	262.5	133.433	287.5	133.415	275	133.411	242.5	133.399	228.75	133.38	211.25		133.433	212.5	134.433	196.25	134.433	203.75	134.433	166.25	134.433	168.75	134.433	167.5	134.433	188.75	134.433	187.5	134.433
136.4	260	136.424	300	133.443	457.5	133.417	422.5	133.418	398.75	133.389	413.75	133.399	365	133.417	341.25	133.365	337.5	133.354	310	133.355	286.25	133.383	313.75	133.364	257.5	133.361	240	133.349	210	133.329	230		133.383	252.5	134.383	163.75	134.383	195	134.383	180	134.383	197.5	134.383	186.25	134.383	192.5	134.383	193.75	134.383
136.35	276.25	136.374	288.75	133.393	506.25	133.367	418.75	133.368	400	133.339	392.5	133.349	382.5	133.367	361.25	133.315	306.25	133.304	337.5	133.305	275	133.333	256.25	133.315	288.75	133.311	292.5	133.299	232.5	133.28	215		133.333	200	134.333	177.5	134.333	183.75	134.333	195	134.333	175	134.333	187.5	134.333	202.5	134.333	171.25	134.333
136.3	303.75	136.324	288.75	133.343	497.5	133.317	486.25	133.318	461.25	133.29	426.25	133.299	380	133.317	371.25	133.265	346.25	133.254	303.75	133.255	307.5	133.283	280	133.264	251.25	133.261	255	133.249	252.5	133.23	215		133.283	196.25	134.283	196.25	134.283	206.25	134.283	196.25	134.283	178.75	134.283	205	134.283	202.5	134.283	178.75	134.283
136.25	275	136.274	260	133.293	481.25	133.267	462.5	133.268	468.75	133.239	433.75	133.249	355	133.267	356.25	133.215	357.5	133.204	307.5	133.205	282.5	133.233	300	133.214	282.5	133.211	252.5	133.199	206.25	133.179	215		133.233	233.75	134.233	206.25	134.233	181.25	134.233	190	134.233	193.75	134.233	187.5	134.233	206.25	134.233	190	134.233
136.2	283.75	136.224	257.5	133.243	522.5	133.217	520	133.218	476.25	133.19	410	133.199	361.25	133.217	357.5	133.165	373.75	133.154	295	133.155	310	133.183	308.75	133.165	293.75	133.161	226.25	133.149	261.25	133.13	222.5		133.183	221.25	134.183	188.75	134.183	212.5	134.183	165	134.183	191.25	134.183	163.75	134.183	191.25	134.183	165	134.183
136.15	290	136.174	297.5	133.193	467.5	133.167	471.25	133.168	431.25	133.139	473.75	133.149	386.25	133.167	338.75	133.115	358.75	133.104	333.75	133.105	303.75	133.133	311.25	133.114	311.25	133.111	247.5	133.099	281.25	133.079	245		133.133	208.75	134.133	198.75	134.133	168.75	134.133	195	134.133	181.25	134.133	168.75	134.133	168.75	134.133	197.5	134.133
136.1	293.75	136.124	301.25	133.143	551.25	133.117	458.75	133.118	445	133.089	436.25	133.099	386.25	133.117	316.25	133.065	332.5	133.054	372.5	133.055	301.25	133.083	326.25	133.065	285	133.061	278.75	133.049	253.75	133.03	230		133.083	216.25	134.083	211.25	134.083	190	134.083	200	134.083	200	134.083	176.25	134.083	190	134.083	192.5	134.083
136.05	288.75	136.074	270	133.093	548.75	133.067	526.25	133.068	428.75	133.04	397.5	133.049	408.75	133.067	371.25	133.015	351.25	133.004	328.75	133.005	321.25	133.033	341.25	133.014	297.5	133.011	263.75	132.999	273.75	132.98	227.5		133.033	208.75	134.033	203.75	134.033	173.75	134.033	192.5	134.033	186.25	134.033	193.75	134.033	186.25	134.033	166.25	134.033
136	286.25	136.024	258.75	133.043	570	133.017	516.25	133.018	466.25	132.989	438.75	132.999	388.75	133.017	363.75	132.965	376.25	132.954	331.25	132.955	310	132.983	271.25	132.964	266.25	132.961	305	132.949	235	132.929	220		132.983	231.25	133.983	171.25	133.983	181.25	133.983	180	133.983	196.25	133.983	150	133.983	156.25	133.983	178.75	133.983
135.95	266.25	135.974	276.25	132.993	557.5	132.967	540	132.968	470	132.94	438.75	132.949	390	132.967	382.5	132.915	361.25	132.904	357.5	132.905	347.5	132.933	323.75	132.915	300	132.911	245	132.899	235	132.88	192.5		132.933	205	133.933	197.5	133.933	203.75	133.933	182.5	133.933	190	133.933	178.75	133.933	173.75	133.933	195	133.933
135.9	270	135.924	266.25	132.943	603.75	132.917	537.5	132.918	472.5	132.889	466.25	132.899	457.5	132.917	375	132.865	352.5	132.854	355	132.855	303.75	132.883	328.75	132.864	267.5	132.861	280	132.849	250	132.829	223.75		132.883	216.25	133.883	171.25	133.883	203.75	133.883	182.5	133.883	193.75	133.883	157.5	133.883	201.25	133.883	180	133.883
135.85	293.75	135.874	275	132.893	588.75	132.867	573.75	132.868	506.25	132.839	400	132.849	377.5	132.867	433.75	132.815	363.75	132.804	360	132.805	312.5	132.833	296.25	132.815	283.75	132.811	275	132.799	235	132.78	240		132.833	237.5	133.833	188.75	133.833	195	133.833	200	133.833	185	133.833	197.5	133.833	232.5	133.833	185	133.833
135.8	260	135.824	301.25	132.843	627.5	132.817	598.75	132.818	490	132.79	482.5	132.799	400	132.817	371.25	132.765	412.5	132.754	372.5	132.755	331.25	132.783	351.25	132.764	288.75	132.761	286.25	132.749	272.5	132.73	202.5		132.783	250	133.783	223.75	133.783	193.75	133.783	212.5	133.783	208.75	133.783	195	133.783	210	133.783	183.75	133.783
135.75	282.5	135.774	272.5	132.793	660	132.767	571.25	132.768	516.25	132.739	466.25	132.749	463.75	132.767	416.25	132.715	375	132.704	335	132.705	322.5	132.733	360	132.714	276.25	132.711	248.75	132.699	235	132.679	231.25		132.733	213.75	133.733	183.75	133.733	192.5	133.733	203.75	133.733	210	133.733	187.5	133.733	201.25	133.733	203.75	133.733
135.7	308.75	135.724	272.5	132.743	632.5	132.717	652.5	132.718	492.5	132.69	443.75	132.699	448.75	132.717	420	132.665	405	132.654	383.75	132.655	341.25	132.683	370	132.665	297.5	132.661	287.5	132.649	252.5	132.63	212.5		132.683	246.25	133.683	187.5	133.683	211.25	133.683	200	133.683	221.25	133.683	185	133.683	196.25	133.683	198.75	133.683
135.65	291.25	135.674	267.5	132.693	671.25	132.667	617.5	132.668	497.5	132.639	483.75	132.649	432.5	132.667	373.75	132.615	372.5	132.604	380	132.605	362.5	132.633	313.75	132.614	278.75	132.611	290	132.599	270	132.579	242.5		132.633	260	133.633	207.5	133.633	218.75	133.633	165	133.633	217.5	133.633	197.5	133.633	196.25	133.633	222.5	133.633
135.6	278.75	135.624	332.5	132.643	677.5	132.617	642.5	132.618	578.75	132.589	476.25	132.599	471.25	132.617	437.5	132.565	390	132.554	350	132.555	370	132.583	328.75	132.565	256.25	132.561	262.5	132.549	245	132.53	250		132.583	242.5	133.583	188.75	133.583	186.25	133.583	192.5	133.583	207.5	133.583	215	133.583	191.25	133.583	195	133.583
135.55	296.25	135.574	281.25	132.593	710	132.567	662.5	132.568	571.25	132.54	528.75	132.549	397.5	132.567	390	132.515	392.5	132.504	355	132.505	358.75	132.533	335	132.514	320	132.511	302.5	132.499	277.5	132.48	263.75		132.533	220	133.533	205	133.533	217.5	133.533	210	133.533	181.25	133.533	210	133.533	198.75	133.533	190	133.533
135.5	278.75	135.524	265	132.543	673.75	132.517	687.5	132.518	575	132.489	501.25	132.499	455	132.517	451.25	132.465	393.75	132.454	340	132.455	360	132.483	288.75	132.464	310	132.461	282.5	132.449	258.75	132.429	246.25		132.483	232.5	133.483	197.5	133.483	183.75	133.483	213.75	133.483	202.5	133.483	186.25	133.483	228.75	133.483	225	133.483
135.45	270	135.474	297.5	132.493	685	132.467	636.25	132.468	538.75	132.44	507.5	132.449	465	132.467	423.75	132.415	350	132.404	358.75	132.405	333.75	132.433	332.5	132.415	326.25	132.411	267.5	132.399	271.25	132.38	241.25		132.433	225	133.433	215	133.433	187.5	133.433	198.75	133.433	197.5	133.433	198.75	133.433	210	133.433	206.25	133.433
135.4	280	135.424	291.25	132.443	731.25	132.417	660	132.418	587.5	132.389	500	132.399	431.25	132.417	418.75	132.365	382.5	132.354	378.75	132.355	346.25	132.383	293.75	132.364	291.25	132.361	273.75	132.349	251.25	132.329	257.5		132.383	241.25	133.383	181.25	133.383	206.25	133.383	212.5	133.383	210	133.383	227.5	133.383	205	133.383	232.5	133.383
135.35	280	135.374	288.75	132.393	730	132.367	631.25	132.368	518.75	132.339	510	132.349	442.5	132.367	446.25	132.315	408.75	132.304	373.75	132.305	346.25	132.333	328.75	132.315	337.5	132.311	265	132.299	266.25	132.28	245		132.333	236.25	133.333	195	133.333	230	133.333	207.5	133.333	235	133.333	211.25	133.333	228.75	133.333	197.5	133.333
135.3	295	135.324	313.75	132.343	811.25	132.317	657.5	132.318	537.5	132.29	463.75	132.299	453.75	132.317	391.25	132.265	363.75	132.254	352.5	132.255	313.75	132.283	375	132.264	303.75	132.261	272.5	132.249	275	132.23	250		132.283	240	133.283	195	133.283	182.5	133.283	222.5	133.283	227.5	133.283	235	133.283	223.75	133.283	180	133.283
135.25	276.25	135.274	296.25	132.293	777.5	132.267	693.75	132.268	530	132.239	526.25	132.249	420	132.267	446.25	132.215	430	132.204	383.75	132.205	325	132.233	335	132.214	333.75	132.211	251.25	132.199	245	132.179	225		132.233	205	133.233	215	133.233	171.25	133.233	215	133.233	191.25	133.233	230	133.233	251.25	133.233	212.5	133.233
135.2	290	135.224	271.25	132.243	743.75	132.217	685	132.218	563.75	132.19	527.5	132.199	457.5	132.217	403.75	132.165	365	132.154	338.75	132.155	368.75	132.183	343.75	132.165	287.5	132.161	280	132.149	240	132.13	218.75		132.183	228.75	133.183	205	133.183	227.5	133.183	225	133.183	222.5	133.183	216.25	133.183	205	133.183	208.75	133.183
135.15	283.75	135.174	270	132.193	745	132.167	688.75	132.168	611.25	132.139	492.5	132.149	438.75	132.167	443.75	132.115	400	132.104	432.5	132.105	368.75	132.133	355	132.114	288.75	132.111	266.25	132.099	232.5	132.079	246.25		132.133	233.75	133.133	186.25	133.133	218.75	133.133	212.5	133.133	206.25	133.133	201.25	133.133	200	133.133	195	133.133
135.1	265	135.124	301.25	132.143	757.5	132.117	762.5	132.118	627.5	132.089	475	132.099	438.75	132.117	433.75	132.065	416.25	132.054	356.25	132.055	372.5	132.083	322.5	132.065	307.5	132.061	295	132.049	278.75	132.03	220		132.083	223.75	133.083	215	133.083	208.75	133.083	213.75	133.083	245	133.083	236.25	133.083	205	133.083	225	133.083
135.05	303.75	135.074	283.75	132.093	763.75	132.067	743.75	132.068	580	132.04	468.75	132.049	486.25	132.067	418.75	132.015	395	132.004	368.75	132.005	350	132.033	347.5	132.014	300	132.011	298.75	131.999	253.75	131.98	233.75		132.033	225	133.033	228.75	133.033	231.25	133.033	235	133.033	243.75	133.033	222.5	133.033	230	133.033	206.25	133.033
135	290	135.024	293.75	132.043	751.25	132.017	727.5	132.018	593.75	131.989	500	131.999	437.5	132.017	407.5	131.965	436.25	131.954	386.25	131.955	347.5	131.983	363.75	131.964	335	131.961	298.75	131.949	232.5	131.929	203.75		131.983	246.25	132.983	203.75	132.983	211.25	132.983	217.5	132.983	218.75	132.983	193.75	132.983	223.75	132.983	197.5	132.983
134.95	305	134.974	292.5	131.993	755	131.967	712.5	131.968	536.25	131.94	526.25	131.949	420	131.967	392.5	131.915	410	131.904	416.25	131.905	353.75	131.933	328.75	131.915	282.5	131.911	272.5	131.899	242.5	131.88	235		131.933	210	132.933	231.25	132.933	187.5	132.933	221.25	132.933	211.25	132.933	218.75	132.933	230	132.933	242.5	132.933
134.9	312.5	134.924	290	131.943	716.25	131.917	671.25	131.918	612.5	131.889	515	131.899	478.75	131.917	452.5	131.865	433.75	131.854	390	131.855	342.5	131.883	350	131.864	310	131.861	257.5	131.849	245	131.829	217.5		131.883	232.5	132.883	215	132.883	228.75	132.883	203.75	132.883	270	132.883	213.75	132.883	216.25	132.883	258.75	132.883
134.85	301.25	134.874	282.5	131.893	781.25	131.867	682.5	131.868	531.25	131.839	500	131.849	453.75	131.867	402.5	131.815	410	131.804	372.5	131.805	351.25	131.833	301.25	131.815	325	131.811	328.75	131.799	247.5	131.78	226.25		131.833	197.5	132.833	225	132.833	235	132.833	202.5	132.833	218.75	132.833	253.75	132.833	223.75	132.833	225	132.833
134.8	288.75	134.824	287.5	131.843	737.5	131.817	705	131.818	557.5	131.79	486.25	131.799	477.5	131.817	455	131.765	395	131.754	392.5	131.755	376.25	131.783	307.5	131.764	296.25	131.761	267.5	131.749	258.75	131.73	258.75		131.783	256.25	132.783	242.5	132.783	236.25	132.783	227.5	132.783	193.75	132.783	216.25	132.783	228.75	132.783	250	132.783
134.75	282.5	134.774	311.25	131.793	730	131.767	752.5	131.768	527.5	131.739	490	131.749	458.75	131.767	440	131.715	400	131.704	357.5	131.705	371.25	131.733	340	131.714	298.75	131.711	263.75	131.699	228.75	131.679	241.25		131.733	233.75	132.733	208.75	132.733	240	132.733	220	132.733	228.75	132.733	192.5	132.733	232.5	132.733	227.5	132.733
134.7	295	134.724	290	131.743	712.5	131.717	660	131.718	552.5	131.69	498.75	131.699	473.75	131.717	365	131.665	403.75	131.654	351.25	131.655	323.75	131.683	310	131.665	311.25	131.661	301.25	131.649	260	131.63	236.25		131.683	225	132.683	230	132.683	215	132.683	212.5	132.683	246.25	132.683	226.25	132.683	243.75	132.683	255	132.683
134.65	320	134.674	313.75	131.693	767.5	131.667	670	131.668	528.75	131.639	481.25	131.649	498.75	131.667	413.75	131.615	410	131.604	346.25	131.605	361.25	131.633	330	131.614	295	131.611	283.75	131.599	266.25	131.579	175		131.633	238.75	132.633	250	132.633	181.25	132.633	191.25	132.633	210	132.633	223.75	132.633	257.5	132.633	247.5	132.633
134.6	310	134.624	323.75	131.643	715	131.617	692.5	131.618	538.75	131.589	486.25	131.599	435	131.617	420	131.565	367.5	131.554	393.75	131.555	375	131.583	321.25	131.565	287.5	131.561	265	131.549	233.75	131.53	207.5		131.583	222.5	132.583	235	132.583	227.5	132.583	213.75	132.583	207.5	132.583	240	132.583	201.25	132.583	262.5	132.583
134.55	290	134.574	307.5	131.593	728.75	131.567	682.5	131.568	577.5	131.54	457.5	131.549	421.25	131.567	407.5	131.515	378.75	131.504	383.75	131.505	312.5	131.533	338.75	131.514	341.25	131.511	280	131.499	246.25	131.48	221.25		131.533	230	132.533	217.5	132.533	190	132.533	243.75	132.533	215	132.533	230	132.533	261.25	132.533	233.75	132.533
134.5	305	134.524	312.5	131.543	766.25	131.517	668.75	131.518	552.5	131.489	473.75	131.499	413.75	131.517	430	131.465	381.25	131.454	391.25	131.455	338.75	131.483	347.5	131.464	338.75	131.461	283.75	131.449	238.75	131.429	235		131.483	225	132.483	232.5	132.483	200	132.483	261.25	132.483	235	132.483	242.5	132.483	262.5	132.483	222.5	132.483
134.45	337.5	134.474	312.5	131.493	757.5	131.467	603.75	131.468	492.5	131.44	497.5	131.449	481.25	131.467	411.25	131.415	425	131.404	382.5	131.405	386.25	131.433	280	131.415	311.25	131.411	282.5	131.399	258.75	131.38	221.25		131.433	217.5	132.433	238.75	132.433	213.75	132.433	223.75	132.433	212.5	132.433	241.25	132.433	206.25	132.433	203.75	132.433
134.4	312.5	134.424	317.5	131.443	757.5	131.417	671.25	131.418	552.5	131.389	401.25	131.399	381.25	131.417	420	131.365	380	131.354	371.25	131.355	337.5	131.383	300	131.364	313.75	131.361	285	131.349	255	131.329	243.75		131.383	220	132.383	225	132.383	243.75	132.383	193.75	132.383	215	132.383	203.75	132.383	217.5	132.383	241.25	132.383
134.35	325	134.374	288.75	131.393	662.5	131.367	613.75	131.368	570	131.339	461.25	131.349	475	131.367	435	131.315	415	131.304	380	131.305	351.25	131.333	333.75	131.315	286.25	131.311	282.5	131.299	246.25	131.28	193.75		131.333	231.25	132.333	220	132.333	213.75	132.333	201.25	132.333	207.5	132.333	233.75	132.333	200	132.333	210	132.333
134.3	327.5	134.324	323.75	131.343	702.5	131.317	630	131.318	550	131.29	486.25	131.299	460	131.317	370	131.265	405	131.254	387.5	131.255	346.25	131.283	320	131.264	295	131.261	296.25	131.249	278.75	131.23	230		131.283	227.5	132.283	228.75	132.283	237.5	132.283	231.25	132.283	202.5	132.283	202.5	132.283	222.5	132.283	236.25	132.283
134.25	331.25	134.274	317.5	131.293	707.5	131.267	612.5	131.268	526.25	131.239	496.25	131.249	451.25	131.267	416.25	131.215	437.5	131.204	392.5	131.205	355	131.233	328.75	131.214	287.5	131.211	308.75	131.199	283.75	131.179	226.25		131.233	223.75	132.233	232.5	132.233	220	132.233	245	132.233	203.75	132.233	221.25	132.233	207.5	132.233	208.75	132.233
134.2	312.5	134.224	338.75	131.243	746.25	131.217	585	131.218	532.5	131.19	497.5	131.199	417.5	131.217	417.5	131.165	328.75	131.154	341.25	131.155	350	131.183	325	131.165	306.25	131.161	275	131.149	241.25	131.13	220		131.183	201.25	132.183	232.5	132.183	215	132.183	216.25	132.183	211.25	132.183	203.75	132.183	222.5	132.183	236.25	132.183
134.15	353.75	134.174	330	131.193	752.5	131.167	645	131.168	575	131.139	498.75	131.149	392.5	131.167	408.75	131.115	365	131.104	365	131.105	367.5	131.133	307.5	131.114	301.25	131.111	308.75	131.099	257.5	131.079	240		131.133	218.75	132.133	197.5	132.133	208.75	132.133	231.25	132.133	213.75	132.133	260	132.133	197.5	132.133	220	132.133
134.1	366.25	134.124	383.75	131.143	741.25	131.117	631.25	131.118	562.5	131.089	495	131.099	450	131.117	408.75	131.065	388.75	131.054	392.5	131.055	353.75	131.083	311.25	131.065	310	131.061	306.25	131.049	233.75	131.03	222.5		131.083	213.75	132.083	212.5	132.083	203.75	132.083	216.25	132.083	183.75	132.083	211.25	132.083	208.75	132.083	205	132.083
134.05	326.25	134.074	325	131.093	690	131.067	641.25	131.068	527.5	131.04	465	131.049	457.5	131.067	393.75	131.015	407.5	131.004	356.25	131.005	297.5	131.033	336.25	131.014	281.25	131.011	257.5	130.999	273.75	130.98	243.75		131.033	211.25	132.033	221.25	132.033	198.75	132.033	176.25	132.033	202.5	132.033	215	132.033	246.25	132.033	231.25	132.033
134	370	134.024	335	131.043	775	131.017	663.75	131.018	560	130.989	485	130.999	427.5	131.017	411.25	130.965	366.25	130.954	368.75	130.955	370	130.983	356.25	130.964	288.75	130.961	278.75	130.949	266.25	130.929	201.25		130.983	200	131.983	205	131.983	212.5	131.983	207.5	131.983	217.5	131.983	231.25	131.983	212.5	131.983	203.75	131.983
133.95	376.25	133.974	326.25	130.993	826.25	130.967	680	130.968	577.5	130.94	512.5	130.949	433.75	130.967	405	130.915	397.5	130.904	343.75	130.905	351.25	130.933	327.5	130.915	281.25	130.911	272.5	130.899	247.5	130.88	261.25		130.933	257.5	131.933	202.5	131.933	238.75	131.933	206.25	131.933	192.5	131.933	218.75	131.933	237.5	131.933	205	131.933
133.9	375	133.924	370	130.943	800	130.917	796.25	130.918	581.25	130.889	542.5	130.899	452.5	130.917	422.5	130.865	398.75	130.854	381.25	130.855	375	130.883	321.25	130.864	292.5	130.861	246.25	130.849	247.5	130.829	206.25		130.883	198.75	131.883	212.5	131.883	268.75	131.883	181.25	131.883	231.25	131.883	226.25	131.883	242.5	131.883	215	131.883
133.85	363.75	133.874	402.5	130.893	875	130.867	740	130.868	636.25	130.839	527.5	130.849	468.75	130.867	418.75	130.815	420	130.804	380	130.805	355	130.833	301.25	130.815	287.5	130.811	285	130.799	266.25	130.78	205		130.833	200	131.833	238.75	131.833	206.25	131.833	191.25	131.833	225	131.833	187.5	131.833	225	131.833	233.75	131.833
133.8	415	133.824	400	130.843	870	130.817	812.5	130.818	652.5	130.79	573.75	130.799	452.5	130.817	470	130.765	446.25	130.754	398.75	130.755	335	130.783	320	130.764	315	130.761	280	130.749	260	130.73	225		130.783	213.75	131.783	246.25	131.783	200	131.783	217.5	131.783	205	131.783	200	131.783	237.5	131.783	211.25	131.783
133.75	423.75	133.774	421.25	130.793	976.25	130.767	781.25	130.768	691.25	130.739	616.25	130.749	528.75	130.767	415	130.715	443.75	130.704	378.75	130.705	332.5	130.733	337.5	130.714	293.75	130.711	258.75	130.699	226.25	130.679	195		130.733	232.5	131.733	257.5	131.733	213.75	131.733	213.75	131.733	197.5	131.733	230	131.733	226.25	131.733	232.5	131.733
133.7	396.25	133.724	387.5	130.743	987.5	130.717	883.75	130.718	690	130.69	567.5	130.699	566.25	130.717	473.75	130.665	436.25	130.654	426.25	130.655	392.5	130.683	333.75	130.665	306.25	130.661	287.5	130.649	250	130.63	168.75		130.683	196.25	131.683	226.25	131.683	222.5	131.683	207.5	131.683	216.25	131.683	237.5	131.683	208.75	131.683	226.25	131.683
133.65	393.75	133.674	407.5	130.693	992.5	130.667	953.75	130.668	738.75	130.639	571.25	130.649	508.75	130.667	445	130.615	450	130.604	381.25	130.605	340	130.633	352.5	130.614	308.75	130.611	271.25	130.599	266.25	130.579	208.75		130.633	187.5	131.633	210	131.633	196.25	131.633	250	131.633	232.5	131.633	200	131.633	213.75	131.633	215	131.633
133.6	428.75	133.624	422.5	130.643	1092.5	130.617	941.25	130.618	761.25	130.589	638.75	130.599	547.5	130.617	512.5	130.565	411.25	130.554	383.75	130.555	335	130.583	328.75	130.565	303.75	130.561	287.5	130.549	235	130.53	216.25		130.583	221.25	131.583	192.5	131.583	246.25	131.583	238.75	131.583	207.5	131.583	221.25	131.583	228.75	131.583	208.75	131.583
133.55	485	133.574	442.5	130.593	1162.5	130.567	997.5	130.568	780	130.54	683.75	130.549	536.25	130.567	533.75	130.515	473.75	130.504	461.25	130.505	368.75	130.533	352.5	130.514	282.5	130.511	251.25	130.499	265	130.48	182.5		130.533	205	131.533	246.25	131.533	193.75	131.533	190	131.533	238.75	131.533	218.75	131.533	221.25	131.533	230	131.533
133.5	418.75	133.524	408.75	130.543	1232.5	130.517	1085	130.518	818.75	130.489	687.5	130.499	632.5	130.517	502.5	130.465	467.5	130.454	447.5	130.455	373.75	130.483	323.75	130.464	328.75	130.461	260	130.449	261.25	130.429	195		130.483	198.75	131.483	217.5	131.483	232.5	131.483	201.25	131.483	228.75	131.483	188.75	131.483	201.25	131.483	225	131.483
133.45	507.5	133.474	450	130.493	1292.5	130.467	1068.75	130.468	891.25	130.44	706.25	130.449	605	130.467	547.5	130.415	491.25	130.404	430	130.405	405	130.433	400	130.415	326.25	130.411	296.25	130.399	228.75	130.38	217.5		130.433	217.5	131.433	197.5	131.433	235	131.433	202.5	131.433	221.25	131.433	181.25	131.433	182.5	131.433	223.75	131.433
133.4	491.25	133.424	447.5	130.443	1375	130.417	1140	130.418	980	130.389	725	130.399	672.5	130.417	581.25	130.365	490	130.354	507.5	130.355	363.75	130.383	357.5	130.364	293.75	130.361	258.75	130.349	248.75	130.329	181.25		130.383	210	131.383	223.75	131.383	236.25	131.383	216.25	131.383	167.5	131.383	218.75	131.383	193.75	131.383	213.75	131.383
133.35	482.5	133.374	495	130.393	1480	130.367	1216.25	130.368	990	130.339	800	130.349	653.75	130.367	612.5	130.315	525	130.304	457.5	130.305	411.25	130.333	322.5	130.315	336.25	130.311	311.25	130.299	292.5	130.28	207.5		130.333	240	131.333	222.5	131.333	215	131.333	210	131.333	188.75	131.333	201.25	131.333	191.25	131.333	213.75	131.333
133.3	583.75	133.324	500	130.343	1508.75	130.317	1360	130.318	997.5	130.29	851.25	130.299	713.75	130.317	603.75	130.265	525	130.254	525	130.255	431.25	130.283	345	130.264	346.25	130.261	316.25	130.249	263.75	130.23	207.5		130.283	230	131.283	235	131.283	197.5	131.283	206.25	131.283	188.75	131.283	196.25	131.283	202.5	131.283	232.5	131.283
133.25	517.5	133.274	468.75	130.293	1558.75	130.267	1388.75	130.268	1116.25	130.239	847.5	130.249	787.5	130.267	628.75	130.215	603.75	130.204	506.25	130.205	413.75	130.233	416.25	130.214	355	130.211	336.25	130.199	248.75	130.179	228.75		130.233	211.25	131.233	220	131.233	183.75	131.233	225	131.233	216.25	131.233	203.75	131.233	196.25	131.233	211.25	131.233
133.2	573.75	133.224	548.75	130.243	1620	130.217	1517.5	130.218	1265	130.19	932.5	130.199	768.75	130.217	685	130.165	585	130.154	511.25	130.155	402.5	130.183	392.5	130.165	340	130.161	325	130.149	268.75	130.13	193.75		130.183	220	131.183	227.5	131.183	223.75	131.183	196.25	131.183	216.25	131.183	215	131.183	181.25	131.183	193.75	131.183
133.15	555	133.174	520	130.193	1738.75	130.167	1516.25	130.168	1182.5	130.139	963.75	130.149	785	130.167	731.25	130.115	615	130.104	570	130.105	461.25	130.133	387.5	130.114	321.25	130.111	290	130.099	263.75	130.079	253.75		130.133	223.75	131.133	235	131.133	206.25	131.133	207.5	131.133	225	131.133	230	131.133	190	131.133	230	131.133
133.1	573.75	133.124	557.5	130.143	1810	130.117	1555	130.118	1215	130.089	992.5	130.099	817.5	130.117	732.5	130.065	615	130.054	601.25	130.055	411.25	130.083	402.5	130.065	402.5	130.061	306.25	130.049	253.75	130.03	215		130.083	192.5	131.083	208.75	131.083	201.25	131.083	207.5	131.083	196.25	131.083	203.75	131.083	205	131.083	202.5	131.083
133.05	558.75	133.074	565	130.093	1860	130.067	1565	130.068	1346.25	130.04	1058.75	130.049	896.25	130.067	778.75	130.015	677.5	130.004	553.75	130.005	436.25	130.033	446.25	130.014	370	130.011	328.75	129.999	266.25	129.98	207.5		130.033	195	131.033	205	131.033	200	131.033	195	131.033	213.75	131.033	188.75	131.033	186.25	131.033	206.25	131.033
133	621.25	133.024	608.75	130.043	1857.5	130.017	1723.75	130.018	1358.75	129.989	1103.75	129.999	915	130.017	821.25	129.965	728.75	129.954	645	129.955	502.5	129.983	405	129.964	380	129.961	292.5	129.949	271.25	129.929	256.25		129.983	191.25	130.983	196.25	130.983	213.75	130.983	217.5	130.983	193.75	130.983	215	130.983	210	130.983	203.75	130.983
132.95	608.75	132.974	613.75	129.993	2030	129.967	1816.25	129.968	1391.25	129.94	1161.25	129.949	932.5	129.967	841.25	129.915	696.25	129.904	652.5	129.905	490	129.933	478.75	129.915	367.5	129.911	287.5	129.899	276.25	129.88	242.5		129.933	227.5	130.933	235	130.933	217.5	130.933	186.25	130.933	192.5	130.933	193.75	130.933	215	130.933	230	130.933
132.9	648.75	132.924	571.25	129.943	2022.5	129.917	1791.25	129.918	1446.25	129.889	1236.25	129.899	1035	129.917	796.25	129.865	767.5	129.854	577.5	129.855	540	129.883	450	129.864	352.5	129.861	335	129.849	272.5	129.829	240		129.883	215	130.883	212.5	130.883	225	130.883	217.5	130.883	215	130.883	192.5	130.883	218.75	130.883	186.25	130.883
132.85	700	132.874	670	129.893	2040	129.867	1875	129.868	1441.25	129.839	1163.75	129.849	1002.5	129.867	876.25	129.815	740	129.804	700	129.805	567.5	129.833	465	129.815	437.5	129.811	352.5	129.799	291.25	129.78	232.5		129.833	243.75	130.833	235	130.833	230	130.833	211.25	130.833	207.5	130.833	223.75	130.833	220	130.833	217.5	130.833
132.8	723.75	132.824	646.25	129.843	2131.25	129.817	1948.75	129.818	1612.5	129.79	1223.75	129.799	1061.25	129.817	887.5	129.765	775	129.754	691.25	129.755	535	129.783	518.75	129.764	417.5	129.761	350	129.749	290	129.73	257.5		129.783	230	130.783	172.5	130.783	196.25	130.783	238.75	130.783	183.75	130.783	211.25	130.783	185	130.783	167.5	130.783
132.75	738.75	132.774	670	129.793	2036.25	129.767	1877.5	129.768	1596.25	129.739	1332.5	129.749	1032.5	129.767	940	129.715	750	129.704	727.5	129.705	535	129.733	501.25	129.714	415	129.711	327.5	129.699	302.5	129.679	248.75		129.733	237.5	130.733	195	130.733	241.25	130.733	192.5	130.733	203.75	130.733	178.75	130.733	218.75	130.733	201.25	130.733
132.7	693.75	132.724	652.5	129.743	2145	129.717	2011.25	129.718	1642.5	129.69	1302.5	129.699	1113.75	129.717	991.25	129.665	847.5	129.654	662.5	129.655	591.25	129.683	528.75	129.665	396.25	129.661	381.25	129.649	282.5	129.63	257.5		129.683	247.5	130.683	203.75	130.683	198.75	130.683	195	130.683	217.5	130.683	212.5	130.683	210	130.683	207.5	130.683
132.65	760	132.674	675	129.693	2180	129.667	1996.25	129.668	1688.75	129.639	1346.25	129.649	1133.75	129.667	926.25	129.615	912.5	129.604	713.75	129.605	571.25	129.633	530	129.614	428.75	129.611	370	129.599	315	129.579	263.75		129.633	260	130.633	198.75	130.633	207.5	130.633	216.25	130.633	201.25	130.633	212.5	130.633	206.25	130.633	181.25	130.633
132.6	765	132.624	676.25	129.643	2103.75	129.617	1996.25	129.618	1671.25	129.589	1365	129.599	1181.25	129.617	986.25	129.565	902.5	129.554	770	129.555	595	129.583	483.75	129.565	427.5	129.561	367.5	129.549	323.75	129.53	275		129.583	275	130.583	217.5	130.583	211.25	130.583	242.5	130.583	207.5	130.583	232.5	130.583	192.5	130.583	211.25	130.583
132.55	803.75	132.574	718.75	129.593	2221.25	129.567	2057.5	129.568	1741.25	129.54	1428.75	129.549	1182.5	129.567	1037.5	129.515	867.5	129.504	787.5	129.505	598.75	129.533	550	129.514	431.25	129.511	323.75	129.499	295	129.48	267.5		129.533	275	130.533	213.75	130.533	252.5	130.533	203.75	130.533	216.25	130.533	178.75	130.533	172.5	130.533	162.5	130.533
132.5	755	132.524	746.25	129.543	2258.75	129.517	2101.25	129.518	1803.75	129.489	1505	129.499	1201.25	129.517	1056.25	129.465	923.75	129.454	833.75	129.455	667.5	129.483	535	129.464	471.25	129.461	401.25	129.449	292.5	129.429	243.75		129.483	263.75	130.483	225	130.483	211.25	130.483	201.25	130.483	231.25	130.483	187.5	130.483	210	130.483	217.5	130.483
132.45	805	132.474	685	129.493	2272.5	129.467	2132.5	129.468	1772.5	129.44	1462.5	129.449	1226.25	129.467	1065	129.415	897.5	129.404	817.5	129.405	635	129.433	543.75	129.415	492.5	129.411	391.25	129.399	313.75	129.38	256.25		129.433	287.5	130.433	206.25	130.433	201.25	130.433	220	130.433	222.5	130.433	185	130.433	225	130.433	213.75	130.433
132.4	817.5	132.424	766.25	129.443	2213.75	129.417	2208.75	129.418	1798.75	129.389	1532.5	129.399	1275	129.417	1062.5	129.365	986.25	129.354	840	129.355	635	129.383	611.25	129.364	542.5	129.361	435	129.349	323.75	129.329	261.25		129.383	306.25	130.383	191.25	130.383	192.5	130.383	195	130.383	236.25	130.383	188.75	130.383	205	130.383	176.25	130.383
132.35	833.75	132.374	698.75	129.393	2305	129.367	2181.25	129.368	1850	129.339	1468.75	129.349	1373.75	129.367	1127.5	129.315	971.25	129.304	815	129.305	691.25	129.333	630	129.315	493.75	129.311	425	129.299	336.25	129.28	272.5		129.333	272.5	130.333	242.5	130.333	203.75	130.333	211.25	130.333	237.5	130.333	186.25	130.333	217.5	130.333	218.75	130.333
132.3	817.5	132.324	730	129.343	2283.75	129.317	2285	129.318	1937.5	129.29	1597.5	129.299	1311.25	129.317	1148.75	129.265	965	129.254	900	129.255	703.75	129.283	616.25	129.264	551.25	129.261	480	129.249	366.25	129.23	285		129.283	292.5	130.283	205	130.283	211.25	130.283	175	130.283	202.5	130.283	211.25	130.283	228.75	130.283	221.25	130.283
132.25	847.5	132.274	807.5	129.293	2211.25	129.267	2366.25	129.268	1972.5	129.239	1587.5	129.249	1332.5	129.267	1193.75	129.215	1002.5	129.204	878.75	129.205	720	129.233	628.75	129.214	472.5	129.211	438.75	129.199	340	129.179	270		129.233	320	130.233	218.75	130.233	233.75	130.233	217.5	130.233	215	130.233	231.25	130.233	221.25	130.233	240	130.233
132.2	885	132.224	836.25	129.243	2108.75	129.217	2177.5	129.218	1948.75	129.19	1653.75	129.199	1318.75	129.217	1202.5	129.165	1043.75	129.154	857.5	129.155	748.75	129.183	642.5	129.165	475	129.161	478.75	129.149	368.75	129.13	305		129.183	317.5	130.183	223.75	130.183	236.25	130.183	218.75	130.183	228.75	130.183	222.5	130.183	231.25	130.183	201.25	130.183
132.15	846.25	132.174	811.25	129.193	2222.5	129.167	2141.25	129.168	1980	129.139	1726.25	129.149	1417.5	129.167	1156.25	129.115	1140	129.104	861.25	129.105	766.25	129.133	675	129.114	535	129.111	488.75	129.099	363.75	129.079	310		129.133	333.75	130.133	236.25	130.133	210	130.133	215	130.133	210	130.133	188.75	130.133	218.75	130.133	222.5	130.133
132.1	907.5	132.124	776.25	129.143	2146.25	129.117	2175	129.118	1911.25	129.089	1693.75	129.099	1423.75	129.117	1347.5	129.065	1106.25	129.054	962.5	129.055	711.25	129.083	707.5	129.065	560	129.061	456.25	129.049	438.75	129.03	300		129.083	340	130.083	248.75	130.083	240	130.083	205	130.083	276.25	130.083	208.75	130.083	216.25	130.083	241.25	130.083
132.05	925	132.074	847.5	129.093	2040	129.067	2165	129.068	2000	129.04	1761.25	129.049	1371.25	129.067	1241.25	129.015	1093.75	129.004	970	129.005	796.25	129.033	728.75	129.014	621.25	129.011	498.75	128.999	378.75	128.98	327.5		129.033	347.5	130.033	210	130.033	220	130.033	220	130.033	256.25	130.033	217.5	130.033	265	130.033	213.75	130.033
132	847.5	132.024	836.25	129.043	1856.25	129.017	2103.75	129.018	1912.5	128.989	1657.5	128.999	1465	129.017	1276.25	128.965	1073.75	128.954	952.5	128.955	786.25	128.983	661.25	128.964	617.5	128.961	503.75	128.949	398.75	128.929	337.5		128.983	336.25	129.983	257.5	129.983	231.25	129.983	247.5	129.983	237.5	129.983	227.5	129.983	232.5	129.983	252.5	129.983
131.95	862.5	131.974	795	128.993	1902.5	128.967	1942.5	128.968	1970	128.94	1710	128.949	1472.5	128.967	1330	128.915	1141.25	128.904	1003.75	128.905	833.75	128.933	732.5	128.915	617.5	128.911	533.75	128.899	462.5	128.88	315		128.933	367.5	129.933	231.25	129.933	208.75	129.933	238.75	129.933	246.25	129.933	221.25	129.933	230	129.933	237.5	129.933
131.9	912.5	131.924	841.25	128.943	1708.75	128.917	1865	128.918	1826.25	128.889	1743.75	128.899	1441.25	128.917	1291.25	128.865	1107.5	128.854	1062.5	128.855	817.5	128.883	721.25	128.864	585	128.861	522.5	128.849	425	128.829	333.75		128.883	381.25	129.883	226.25	129.883	255	129.883	248.75	129.883	275	129.883	242.5	129.883	232.5	129.883	230	129.883
131.85	923.75	131.874	758.75	128.893	1581.25	128.867	1826.25	128.868	1898.75	128.839	1640	128.849	1460	128.867	1321.25	128.815	1145	128.804	1031.25	128.805	827.5	128.833	770	128.815	670	128.811	558.75	128.799	421.25	128.78	301.25		128.833	367.5	129.833	245	129.833	243.75	129.833	240	129.833	255	129.833	262.5	129.833	267.5	129.833	240	129.833
[truncated: 379 more rows]
[truncated: 145 more columns]

[truncated: 26 more sheets: Figure 4b, Figure 4c, Figure 5a, Figure 5b, Figure 5c, Figure 5d, Figure 6, Figure S1, Figure S3, Figure S4, Figure S5, Figure S6, Figure S7, Figure S8, Figure S9, Figure S10, Figure S11, Figure S12a, Figure S12b, Figure S13 …]
